# Supplementary material for: The Predictability of Phytophagous Insect Communities: Host Specialists as Habitat Specialists
Source: PLoS One. 2011 Oct 7;6(10):e25986. doi: 10.1371/journal.pone.0025986 (PMC3189246; doi:10.1371/journal.pone.0025986)
Supplement: Table S2 — Data of 571 moths used in the analyses. (XLS) [file pone.0025986.s006.xls]

## Sheet: TableS2
Familie	Genus	Species	Host specificity	1	3	4	5	6	7	8	10	11	12	13	15	16	17	21	22	25	26	32	33	35	36	38	39	40	41	43	44	45	46	47	48	49	50	51	52	53	55	56	57	59	61	63	65	66	67
Lasiocampidae	Poecilocampa	populi	Gen	0	0	0	0	0	0	0	0	0	0	0	0	0	0	0	0	0	0	0	0	0	0	0	0	5	1	0	8	6	6	0	1	0	0	2	0	0	0	0	0	0	0	1	0	0	0
Lasiocampidae	Trichiura	crataegi	Gen	0	0	0	0	0	0	0	0	0	0	5	0	0	0	20	14	0	0	0	0	0	0	0	0	0	0	0	0	0	0	0	0	0	0	0	0	0	0	0	0	0	1	2	0	0	0
Lasiocampidae	Malacosoma	neustria	Gen	0	0	0	0	0	7	5	0	0	99	13	2	4	29	17	32	0	0	14	0	0	0	13	4	28	3	0	33	0	0	0	0	2	0	0	0	0	0	0	6	0	1	0	0	36	10
Lasiocampidae	Lasiocampa	trifolii	Gen	0	0	0	0	0	0	0	0	0	0	21	0	0	0	0	0	0	0	0	0	0	0	0	0	0	0	0	0	0	0	0	0	1	0	0	0	0	0	0	0	0	0	0	0	0	0
Lasiocampidae	Lasiocampa	quercus	Gen	0	1	0	0	0	0	0	0	0	0	0	0	0	0	0	0	0	6	0	0	0	0	1	0	0	0	0	0	0	0	0	0	0	0	0	0	0	0	0	0	0	0	3	0	0	0
Lasiocampidae	Macrothylacia	rubi	Gen	1	0	0	0	0	4	0	0	0	0	0	1	0	3	0	0	0	4	0	0	0	0	0	0	0	6	1	0	0	1	0	0	1	2	0	1	0	4	1	0	0	0	0	7	0	0
Lasiocampidae	Dendrolimus	pini	Gen	5	28	8	1	6	2	0	1	3	5	2	2	0	21	0	6	8	23	6	1	1	1	5	0	27	1	1	7	6	2	1	7	1	1	3	0	0	1	0	0	0	0	35	1	1	0
Lasiocampidae	Euthrix	potatoria	Gen	4	3	20	0	0	37	0	0	0	61	2	7	23	4	22	21	0	0	11	0	0	0	11	4	0	3	0	0	0	0	0	0	0	0	0	0	0	3	1	0	0	15	0	0	46	40
Lasiocampidae	Cosmotriche	lobulina	Gen	0	0	0	0	2	0	0	0	0	0	0	0	0	0	0	0	8	30	1	0	1	0	0	0	0	0	2	1	1	1	0	13	1	1	0	0	8	0	0	0	0	0	21	5	0	0
Endromidae	Endromis	versicolora	Gen	0	0	2	0	0	0	0	1	0	0	0	0	0	0	0	0	0	0	2	0	0	0	0	0	0	1	0	0	0	0	0	0	0	0	0	0	0	0	0	0	0	0	0	0	0	0
Saturniidae	Aglia	tau	Gen	8	0	0	4	0	1	0	7	10	3	0	0	0	0	0	0	0	0	1	0	0	0	0	0	0	5	0	83	0	2	1	0	6	0	1	0	0	0	0	2	0	0	0	0	0	0
Saturniidae	Saturnia	pavonia	Gen	0	0	0	0	0	0	0	0	0	0	0	0	0	0	0	0	0	0	0	0	0	0	0	0	0	0	0	0	0	1	0	0	0	0	0	1	0	0	0	0	0	0	0	0	0	0
Sphingidae	Mimas	tiliae	Gen	5	3	0	0	0	0	1	4	1	8	3	3	11	5	6	4	0	0	2	0	0	0	10	2	34	1	0	5	6	1	1	0	21	4	5	0	0	0	1	3	0	5	2	0	20	0
Sphingidae	Smerinthus	ocellata	Gen	0	1	0	0	0	1	0	0	0	0	0	14	35	0	0	1	0	0	0	0	0	0	5	7	0	0	0	0	0	0	0	0	0	0	0	0	0	0	0	0	0	0	0	0	0	0
Sphingidae	Laothoe	populi	Gen	15	3	5	1	6	25	3	1	6	17	1	62	265	17	9	6	0	0	14	0	1	0	19	21	0	1	0	7	2	1	0	1	0	0	1	0	1	0	0	14	0	3	7	0	4	1
Sphingidae	Sphinx	ligustri	Gen	0	0	0	0	0	0	0	0	0	0	1	0	11	0	0	1	0	0	0	0	0	0	0	0	0	0	0	0	0	2	1	0	3	0	1	0	0	0	0	0	0	0	0	0	0	0
Sphingidae	Hyloicus	pinastri	Gen	27	56	55	1	29	37	0	5	16	11	4	6	2	17	9	10	9	4	7	4	1	3	3	1	14	4	14	11	9	31	15	8	20	1	13	5	4	0	0	1	0	0	30	37	5	1
Sphingidae	Deilephila	elpenor	Gen	0	1	0	0	0	0	0	0	3	4	2	10	14	18	0	1	0	0	5	0	0	0	2	8	0	1	1	2	9	18	4	2	4	3	9	1	0	0	0	3	0	0	0	0	2	0
Sphingidae	Deilephila	porcellus	Gen	0	0	0	0	0	1	0	0	0	4	0	4	11	12	0	0	0	0	0	0	0	0	1	0	0	0	0	0	3	5	9	3	6	0	0	0	0	0	0	11	0	0	0	0	3	0
Hesperiidae	Carterocephalus	palaemon	Gen	0	0	0	0	0	0	0	0	0	0	3	0	0	0	0	0	0	0	0	0	0	0	0	0	1	0	0	3	1	0	0	0	3	0	0	0	0	0	0	0	0	0	0	0	0	0
Hesperiidae	Thymelicus	sylvestris	Gen	0	0	0	0	0	0	0	0	0	6	0	0	0	0	0	0	0	0	3	0	0	0	0	0	0	0	0	3	0	0	0	0	0	0	2	0	0	0	0	0	0	0	0	0	0	0
Hesperiidae	Ochlodes	venatus	Gen	0	0	0	0	0	0	0	0	0	0	0	0	0	0	6	0	0	0	3	0	0	0	0	0	0	0	0	3	10	0	0	0	3	0	3	0	0	0	0	0	0	0	0	0	0	0
Drepanidae	Thyatira	batis	Gen	1	12	16	0	15	23	0	0	25	9	9	45	35	25	16	17	8	0	9	2	3	4	34	25	4	4	4	18	7	48	18	10	8	4	2	3	3	1	0	14	0	16	20	1	31	16
Drepanidae	Habrosyne	pyritoides	Gen	3	9	9	4	9	22	2	3	22	27	8	12	99	55	26	26	0	0	14	11	0	0	124	34	0	6	5	11	9	43	24	4	23	2	16	1	0	0	0	32	0	4	13	0	14	19
Drepanidae	Tethea	ocularis	Gen	0	0	0	0	1	1	1	0	0	0	0	14	3	1	0	0	0	0	0	0	0	0	0	0	0	0	0	0	0	0	0	0	0	0	0	0	0	0	0	0	0	4	0	0	0	0
Drepanidae	Tethea	or	Gen	19	22	96	6	14	12	3	2	20	24	6	22	68	58	12	23	0	0	4	4	8	3	175	35	7	14	0	6	8	1	3	0	15	1	2	2	0	0	0	18	0	4	0	0	2	0
Drepanidae	Tetheella	fluctuosa	Spec	0	4	6	1	1	0	1	1	0	0	1	7	0	15	4	10	0	0	5	5	0	0	4	1	4	0	0	0	1	3	0	0	9	0	0	0	0	0	0	0	0	0	0	0	0	0
Drepanidae	Ochropacha	duplaris	Gen	0	43	165	0	19	7	1	0	0	3	2	29	44	36	21	10	3	0	5	1	1	8	44	126	3	0	10	0	3	5	1	3	3	3	0	0	0	7	0	11	0	124	72	0	4	12
Drepanidae	Cymatophorina	diluta	Spec	8	0	0	0	0	375	38	50	0	24	37	0	0	0	0	4	0	0	0	0	0	0	41	0	3	21	0	28	0	0	0	0	13	0	0	0	0	0	0	0	0	0	16	0	0	0
Drepanidae	Polyploca	ridens	Spec	0	0	0	0	0	0	2	2	0	0	0	0	0	0	0	0	0	0	15	0	0	0	0	0	4	11	0	7	0	0	0	0	2	0	0	0	0	0	0	0	0	0	0	0	0	0
Drepanidae	Achyla	flavicornis	Spec	0	0	0	0	0	0	0	0	0	1	0	0	0	0	0	0	0	0	0	0	0	0	1	0	2	0	0	0	0	0	0	0	0	0	0	0	0	0	0	0	0	0	0	0	0	0
Drepanidae	Falcaria	lacertinaria	Gen	0	10	1	0	5	1	0	1	0	2	0	1	1	2	0	2	0	0	0	0	0	0	0	0	0	0	1	0	0	0	0	0	2	0	0	0	0	0	0	2	0	0	0	0	0	0
Drepanidae	Watsonalla	binaria	Gen	20	0	0	3	155	22	6	12	7	11	20	4	3	36	11	32	1	0	28	7	0	0	9	3	12	27	0	1	10	0	0	0	8	0	0	0	0	0	0	2	0	0	0	0	35	1
Drepanidae	Watsonalla	cultraria	Spec	23	1	0	40	35	33	14	64	38	2	0	0	0	48	28	33	11	0	5	33	0	0	6	0	11	76	3	195	22	87	108	19	247	35	17	35	13	7	0	23	0	0	7	0	0	0
Drepanidae	Drepana	falcataria	Gen	11	29	82	2	21	13	23	24	0	34	0	22	45	30	20	29	12	0	12	9	0	0	25	9	2	8	10	7	11	19	20	15	37	8	5	0	2	0	0	17	0	11	0	0	18	24
Drepanidae	Sabra	harpagula	Gen	0	0	0	0	0	0	4	0	0	100	7	9	0	7	16	0	0	0	0	0	0	0	0	1	11	1	0	0	0	0	0	0	0	0	0	0	0	0	0	0	0	0	0	0	0	0
Drepanidae	Cilix	glaucata	Gen	0	0	0	0	0	7	0	0	0	8	8	0	2	0	0	0	0	0	0	0	0	0	0	0	3	2	0	1	2	0	0	0	3	0	0	0	0	0	0	6	0	0	0	0	0	0
Geometridae	Calospilos	sylvata	Gen	0	273	194	0	0	0	0	0	0	0	0	53	15	0	0	0	0	0	0	0	150	22	0	1	0	1	0	50	0	9	3	0	171	0	20	0	0	0	0	0	0	7	20	0	1	0
Geometridae	Lomaspilis	marginata	Gen	10	54	52	2	3	36	8	2	12	45	1	87	296	49	32	29	0	6	3	5	0	0	173	81	1	3	5	29	6	7	14	3	23	6	5	3	0	1	2	29	0	114	60	4	11	8
Geometridae	Ligdia	adustata	Spec	7	24	18	0	10	77	101	4	3	26	17	31	110	23	11	0	0	0	1	3	0	0	25	22	1	0	0	16	2	1	0	0	11	0	3	0	0	1	0	108	0	94	0	0	67	49
Geometridae	Macaria	notata	Gen	0	48	77	0	0	0	0	0	0	4	1	30	90	0	0	0	0	0	10	1	0	0	31	27	0	0	0	0	0	2	2	0	5	0	0	0	0	0	0	8	0	3	0	0	178	41
Geometridae	Macaria	alternata	Gen	9	33	32	1	3	7	0	0	0	7	3	14	64	11	14	10	7	8	1	0	0	3	293	76	13	1	0	17	1	0	0	0	9	0	0	0	0	0	0	129	0	48	0	0	183	28
Geometridae	Macaria	signaria	Gen	7	0	1	0	15	0	0	0	21	0	0	2	3	11	0	0	0	0	7	2	0	0	16	8	13	1	1	1	0	8	8	3	0	1	1	6	9	0	0	9	0	1	4	0	0	0
Geometridae	Macaria	liturata	Gen	69	70	119	42	122	97	0	2	35	33	19	3	3	55	23	22	22	1	17	26	20	20	42	4	84	49	31	55	36	25	27	8	34	15	5	5	11	0	1	11	0	0	11	11	0	3
Geometridae	Macaria	wauaria	Gen	0	0	1	0	1	0	0	0	1	0	0	0	0	0	0	0	0	0	0	0	0	0	0	1	0	0	1	2	1	0	0	0	0	0	2	0	0	0	0	11	0	1	0	0	0	0
Geometridae	Chiasmia	clathrata	Gen	9	6	3	0	8	65	32	13	0	23	36	18	23	5	6	5	0	0	0	2	0	0	24	4	0	7	3	26	26	8	5	3	14	0	4	4	0	0	0	61	0	54	0	0	3	3
Geometridae	Itame	brunneata	Gen	8	2	1	1	3	3	0	0	9	0	0	0	0	0	0	0	4	350	0	0	0	0	0	0	1	0	4	1	0	2	1	2	0	0	3	0	0	0	0	1	0	0	0	0	3	1
Geometridae	Cepphis	advenaria	Gen	5	2	0	0	7	3	3	0	0	0	0	12	28	1	0	0	0	0	2	0	0	0	10	27	5	1	0	3	0	0	0	0	2	0	0	0	0	0	0	0	0	10	0	0	0	0
Geometridae	Petrophora	chlorosata	Spec	0	15	0	0	0	0	0	0	0	0	0	0	0	0	0	0	0	0	0	0	0	0	0	0	0	0	0	0	0	0	0	1	1	0	0	0	0	0	0	0	0	0	0	1	0	1
Geometridae	Plagodis	pulveraria	Gen	0	0	0	0	0	0	10	0	0	0	0	1	7	7	3	0	0	0	0	4	0	0	1	16	0	0	12	0	1	4	10	7	2	0	17	3	12	0	3	30	0	0	34	0	0	0
Geometridae	Plagodis	dolabraria	Gen	19	0	3	0	27	37	14	16	1	33	10	5	1	27	3	9	0	0	16	8	0	0	14	8	25	17	0	37	4	13	24	15	39	2	7	9	3	0	0	36	0	1	11	3	40	4
Geometridae	Opisthograptis	luteolata	Gen	8	2	0	1	13	45	30	14	0	3	18	15	0	9	0	0	0	0	1	0	0	0	6	4	6	1	0	22	5	9	1	6	36	6	0	1	3	0	1	24	0	3	13	0	2	0
Geometridae	Epione	repandaria	Gen	0	1	1	0	0	2	3	1	0	12	0	22	48	0	2	2	0	0	0	0	0	0	7	3	0	0	0	0	0	1	0	0	0	0	0	0	0	0	0	0	1	5	1	0	1	2
Geometridae	Pseudopanthera	macularia	Gen	0	0	0	0	0	0	0	0	0	0	4	0	0	0	0	0	0	0	0	0	0	0	0	0	0	0	0	4	0	14	1	0	0	0	20	0	0	0	0	3	0	0	0	0	0	0
Geometridae	Apeira	syringaria	Gen	0	10	0	0	0	0	1	0	0	0	0	0	0	0	0	10	0	0	0	0	0	0	0	4	0	0	0	0	0	0	0	0	0	0	0	0	0	0	0	2	0	3	1	0	1	0
Geometridae	Ennomos	autumnaria	Gen	0	4	6	0	0	0	0	1	0	0	1	0	0	0	0	0	0	0	0	0	0	0	0	0	0	0	0	20	0	0	0	0	0	0	0	0	0	0	0	0	0	0	0	0	0	0
Geometridae	Ennomos	quercinaria	Gen	10	0	0	12	8	35	12	3	16	7	3	0	2	0	22	21	0	0	4	7	0	0	0	0	2	24	0	33	0	8	5	6	12	0	0	0	0	7	0	4	0	0	0	0	1	0
Geometridae	Ennomos	fuscantaria	Gen	0	0	0	0	0	1	0	0	0	0	0	2	17	0	0	0	0	0	0	0	0	0	0	0	0	0	0	0	1	0	0	0	1	0	0	0	0	0	0	0	0	0	0	0	0	0
Geometridae	Ennomos	erosaria	Gen	15	0	0	0	15	14	0	0	0	4	0	0	0	6	3	0	1	0	0	0	2	1	0	0	0	0	0	0	7	2	1	2	5	3	0	0	0	0	0	0	0	0	0	0	8	8
Geometridae	Selenia	dentaria	Gen	19	4	3	3	22	25	13	3	11	25	14	4	7	16	32	4	1	1	5	0	0	0	17	18	3	4	0	7	2	5	5	0	7	0	7	2	3	1	15	16	0	14	4	0	33	12
Geometridae	Selenia	lunularia	Gen	23	0	0	3	4	31	4	0	1	0	0	0	0	3	8	4	2	0	0	0	0	0	0	0	0	0	0	4	1	0	0	0	1	0	0	0	0	0	0	6	0	4	34	2	0	0
Geometridae	Selenia	tetralunaria	Gen	16	5	3	12	16	35	19	0	10	21	1	8	8	25	40	20	0	0	7	12	0	0	10	22	0	5	0	96	1	3	0	1	37	0	4	0	0	2	0	16	0	5	25	0	34	14
Geometridae	Odontopera	bidentata	Gen	3	7	6	2	10	11	1	2	0	0	0	3	0	25	8	11	0	0	14	7	0	0	6	0	1	1	8	5	3	1	2	7	4	1	1	9	8	0	11	7	0	0	30	8	3	1
Geometridae	Crocallis	elinguaria	Gen	4	0	0	1	0	6	4	1	5	0	2	2	5	9	22	0	5	57	0	8	0	0	7	10	0	0	3	4	0	2	1	1	0	2	0	0	3	7	0	3	0	14	5	0	19	23
Geometridae	Ourapteryx	sambucaria	Gen	0	3	2	0	4	7	1	0	0	12	5	4	3	16	1	9	0	0	1	0	0	0	2	10	1	0	0	2	1	3	0	1	2	0	0	0	0	0	0	1	0	8	0	0	0	0
Geometridae	Colotois	pennaria	Gen	0	0	0	0	0	0	0	0	0	2	4	0	0	0	0	0	0	0	13	7	0	0	1	0	5	7	0	40	0	2	0	0	2	0	3	0	0	0	0	4	0	0	6	0	0	0
Geometridae	Angerona	prunaria	Gen	1	2	1	0	0	0	0	0	0	26	9	31	3	33	0	9	0	0	4	0	1	0	20	158	2	0	0	6	0	0	0	0	2	0	0	0	0	0	0	5	0	33	0	0	42	16
Geometridae	Apocheima	hispidaria	Gen	0	0	0	0	0	0	0	0	0	3	0	0	0	0	0	0	0	0	2	0	0	0	0	0	0	0	0	0	0	0	0	0	1	0	0	0	0	0	0	0	0	0	0	0	0	0
Geometridae	Apocheima	pilosaria	Gen	0	0	0	0	0	0	0	0	0	0	0	0	0	0	0	0	0	0	0	0	0	0	0	0	0	0	0	0	0	0	0	0	0	0	0	0	0	0	0	0	0	0	0	0	0	0
Geometridae	Lycia	hirtaria	Gen	0	2	1	0	3	0	0	0	0	2	0	0	1	0	0	0	0	0	1	0	0	0	12	8	1	0	0	93	1	1	1	0	36	1	6	0	0	0	0	0	0	27	0	0	0	0
Geometridae	Lycia	pomonaria	Gen	0	0	0	0	0	0	0	0	0	30	0	0	0	0	0	0	0	0	0	0	0	0	0	0	0	0	0	2	0	0	0	0	0	0	0	0	0	0	0	0	0	0	0	0	0	0
Geometridae	Biston	strataria	Gen	0	0	0	0	0	0	1	1	0	17	0	0	0	0	0	0	0	0	4	0	0	0	2	0	0	6	0	3	2	0	0	0	69	0	1	0	0	0	0	0	0	2	0	0	0	0
Geometridae	Biston	betularia	Gen	3	1	1	21	4	6	0	0	28	51	1	18	42	35	17	11	3	7	4	20	18	24	36	32	8	1	20	35	8	14	19	29	53	5	4	3	6	0	1	29	0	8	60	3	3	0
Geometridae	Agriopis	leucophaearia	Gen	0	0	0	0	0	0	0	0	0	0	1	0	0	0	0	0	0	0	15	0	0	0	0	0	0	0	0	0	0	0	0	0	0	0	0	0	0	0	0	0	0	0	0	0	0	0
Geometridae	Agriopis	aurantiaria	Gen	0	0	0	0	0	0	0	0	0	0	0	0	0	0	0	0	0	0	8	0	0	0	0	0	1	4	0	3	0	2	0	0	0	0	0	0	0	0	0	0	0	0	0	0	0	0
Geometridae	Agriopis	marginaria	Gen	0	0	0	0	0	0	0	0	0	3	0	0	0	0	0	0	0	4	17	0	0	0	0	0	0	0	0	0	0	0	0	0	12	0	0	0	0	0	0	0	0	0	0	0	0	0
Geometridae	Erannis	defoliaria	Gen	0	0	0	0	0	0	0	0	0	304	0	0	0	0	0	0	0	0	19	0	0	0	0	0	0	18	0	3	0	1	0	1	0	0	0	0	0	0	0	0	0	0	0	0	0	0
Geometridae	Peribatodes	rhomboidaria	Gen	3	13	7	8	6	12	4	0	0	13	48	6	0	0	0	23	0	0	0	0	0	0	0	1	1	7	3	4	0	3	22	0	7	1	20	1	3	1	0	20	0	8	0	11	12	3
Geometridae	Peribatodes	secundaria	Gen	24	24	35	8	32	24	5	16	20	8	11	0	0	34	18	24	43	15	25	23	0	0	3	3	11	22	9	32	14	22	36	5	13	4	26	0	8	6	0	8	11	0	33	39	0	1
Geometridae	Cleora	cinctaria	Gen	0	0	0	0	0	0	0	0	0	0	0	7	1	0	0	0	0	0	0	0	0	0	0	0	0	1	0	0	0	0	0	0	0	0	0	0	0	0	0	0	0	0	0	0	0	0
Geometridae	Deileptenia	ribeata	Gen	3	34	33	4	12	32	16	22	12	3	14	0	0	4	39	35	250	80	22	8	1	0	4	7	3	4	14	31	15	15	81	8	19	11	15	0	0	18	0	60	15	44	120	16	25	6
Geometridae	Alcis	repandata	Gen	18	66	76	45	32	46	40	4	38	22	26	16	84	66	40	33	86	216	50	54	25	18	196	45	17	4	28	193	23	34	32	36	56	2	6	0	4	37	32	110	23	54	224	107	55	26
Geometridae	Alcis	bastelbergeri	Gen	0	0	0	0	0	0	0	0	0	0	0	0	0	0	0	0	0	0	0	0	0	0	0	0	0	0	0	0	0	2	1	0	0	1	0	0	0	0	0	0	0	0	0	0	0	0
Geometridae	Arichanna	melanaria	Gen	0	0	0	0	0	0	0	0	0	0	0	0	0	0	0	0	0	105	0	0	0	0	0	0	0	0	8	0	0	0	0	0	0	0	0	0	0	0	0	0	0	0	0	0	0	0
Geometridae	Hypomecis	roboraria	Gen	7	2	2	4	7	33	5	0	15	22	10	9	4	8	3	1	0	0	0	10	0	0	7	39	79	1	0	80	0	0	0	0	21	0	0	0	0	1	0	22	0	0	0	0	62	3
Geometridae	Hypomecis	punctinalis	Gen	30	25	20	22	40	57	19	1	35	54	13	248	74	14	5	10	4	1	43	25	3	7	40	45	44	17	0	39	2	4	6	2	16	0	4	8	0	0	0	109	0	12	0	0	61	6
Geometridae	Ectropis	crepuscularia	Gen	12	20	11	0	15	11	104	1	15	101	10	19	11	40	29	4	4	0	23	7	0	0	4	21	3	6	2	15	1	5	8	3	43	6	3	1	1	11	3	4	0	76	0	0	26	19
Geometridae	Paradarisa	consonaria	Gen	39	8	0	20	0	6	1	0	3	0	0	0	0	2	0	0	0	0	1	0	0	0	0	0	0	0	0	13	0	0	0	0	1	0	0	1	0	0	4	0	0	0	5	0	0	0
Geometridae	Parectropis	similaria	Gen	8	0	0	0	10	10	8	0	0	64	5	3	0	0	0	0	0	0	5	0	0	0	19	7	38	3	0	12	0	0	0	0	1	0	0	0	0	0	0	0	0	0	0	0	0	0
Geometridae	Aethalura	punctulata	Gen	0	4	0	0	0	0	0	0	0	0	0	1	0	0	0	0	0	0	0	0	0	0	0	0	0	1	0	0	0	0	0	0	0	0	0	0	0	0	0	0	0	0	0	0	1	0
Geometridae	Ematurga	atomaria	Gen	0	0	0	0	0	0	0	0	0	0	0	5	0	0	0	0	0	0	0	0	0	0	0	0	0	0	0	0	0	4	0	0	1	0	0	0	0	0	4	4	0	0	7	8	0	0
Geometridae	Bupalus	piniaria	Gen	9	60	7	0	14	3	0	0	0	24	80	6	30	0	0	0	1	0	0	0	0	1	0	0	30	3	1	0	0	0	0	0	0	0	0	0	0	0	3	0	0	0	6	0	0	0
Geometridae	Cabera	pusaria	Gen	24	47	155	5	9	50	21	5	6	36	9	48	76	39	41	33	4	12	17	19	3	6	46	34	14	4	25	19	4	17	11	1	20	6	16	2	1	1	0	60	0	11	66	12	65	23
Geometridae	Cabera	exanthemata	Gen	0	15	18	0	1	15	6	0	0	11	2	34	121	4	15	4	0	0	3	1	1	0	9	13	0	4	3	2	1	5	2	0	4	0	5	0	0	0	2	16	0	4	29	5	15	13
Geometridae	Lomographa	bimaculata	Gen	0	3	0	0	0	2	0	0	0	1	0	27	64	5	0	1	0	0	1	0	0	0	32	11	1	1	0	2	6	0	0	4	10	1	5	0	0	0	0	11	0	51	0	0	8	0
Geometridae	Lomographa	temerata	Gen	11	31	31	3	25	20	27	0	15	19	70	30	38	12	4	4	0	0	4	1	0	0	60	41	10	1	5	27	5	25	3	7	16	0	4	1	17	1	0	34	0	37	0	4	0	0
Geometridae	Aleucis	distinctata	Spec	1	0	0	0	2	2	0	0	0	0	2	1	1	0	0	0	0	0	0	0	0	0	0	0	0	0	0	18	1	0	0	0	8	0	0	0	0	0	0	0	0	0	0	0	0	0
Geometridae	Theria	rupicapraria	Gen	0	0	0	0	0	0	4	0	0	0	0	0	0	0	0	0	0	0	0	0	0	0	0	0	0	0	0	0	0	0	0	0	5	0	0	0	0	0	0	0	0	0	0	0	0	0
Geometridae	Campaea	margaritata	Gen	32	20	6	116	97	104	4	0	180	15	48	9	24	40	31	27	33	0	17	37	24	29	48	22	48	8	4	208	21	36	0	3	70	2	4	0	3	12	2	82	0	8	102	6	85	24
Geometridae	Hylaea	fasciaria	Gen	8	25	7	10	111	5	0	0	26	1	1	1	0	0	0	0	9	0	1	0	15	7	4	0	3	0	3	5	2	3	0	3	1	0	0	0	2	0	4	0	2	0	62	9	0	0
Geometridae	Pungeleria	capreolaria	Gen	8	0	0	0	0	3	0	0	0	0	0	0	1	6	0	0	12	8	0	0	0	1	0	0	0	0	1	0	9	16	33	22	3	0	2	7	0	1	1	0	11	0	28	4	0	0
Geometridae	Charissa	ambiguata	Gen	0	0	0	0	0	0	0	0	0	0	0	0	0	0	0	0	0	0	0	0	0	0	0	0	0	0	0	1	0	0	0	0	0	0	0	0	0	15	1	0	120	0	45	150	0	0
Geometridae	Charissa	glaucinaria	Gen	0	0	0	0	0	0	0	0	0	0	0	0	0	0	0	0	0	0	0	0	0	0	0	0	0	0	0	0	0	0	0	0	0	0	0	0	0	190	41	0	0	0	46	6	0	0
Geometridae	Elophos	dilucidaria	Gen	0	0	0	0	0	0	0	0	0	0	0	0	0	0	0	0	0	188	0	0	0	0	0	0	0	0	8	0	0	0	0	0	0	0	0	0	0	50	2	0	10	0	60	536	0	0
Geometridae	Siona	lineata	Gen	0	0	0	0	2	12	8	0	0	3	23	0	0	1	0	0	0	0	0	0	0	0	1	0	1	0	0	2	0	1	0	0	5	1	0	0	0	0	0	0	0	0	1	4	0	0
Geometridae	Alsophila	aescularia	Gen	0	0	0	0	0	0	0	0	0	10	0	0	0	0	0	0	0	0	3	0	0	0	9	0	2	0	0	11	0	0	0	0	111	0	0	0	0	0	0	0	0	101	0	0	0	0
Geometridae	Pseudoterpna	pruinata	Gen	0	0	0	0	0	0	0	0	0	1	2	0	0	0	0	0	0	0	0	0	0	0	0	0	0	1	0	0	0	0	0	0	0	0	0	0	0	0	0	0	0	0	0	0	0	0
Geometridae	Geometra	papilionaria	Gen	0	19	20	1	1	19	5	3	0	7	0	1	14	10	1	6	0	2	7	1	0	0	8	1	5	0	4	0	2	1	2	0	2	2	2	0	0	0	0	1	0	0	0	0	16	15
Geometridae	Comibaena	bajularia	Spec	6	0	0	0	11	4	0	0	0	28	0	1	1	10	0	0	0	0	7	0	0	0	0	0	0	0	0	0	0	0	0	0	0	0	0	0	0	0	0	0	0	0	0	0	0	0
Geometridae	Hemithea	aestivaria	Gen	0	26	7	0	0	8	0	0	0	28	20	2	33	0	7	1	0	0	16	0	0	0	55	21	12	0	0	1	0	0	0	0	2	0	0	0	0	0	0	20	0	11	0	0	0	0
Geometridae	Thalera	fimbrialis	Gen	1	2	0	0	0	2	1	0	0	2	0	0	1	0	0	0	0	0	0	0	0	0	0	0	0	0	0	2	0	0	0	0	0	0	0	0	0	0	0	1	0	0	0	0	0	0
Geometridae	Hemistola	chrysoprasaria	Spec	0	0	0	1	0	0	0	0	3	0	7	0	0	0	2	0	0	0	0	0	0	0	12	2	0	0	0	0	0	0	0	0	3	0	0	0	0	0	0	14	0	3	0	0	0	0
Geometridae	Jodis	lactearia	Gen	0	0	0	0	0	0	0	0	4	4	0	0	0	18	0	0	0	0	4	0	0	0	0	16	2	0	3	0	0	4	2	0	0	0	5	0	0	0	0	2	0	0	0	0	0	0
Geometridae	Jodis	putata	Spec	0	1	0	0	0	0	1	0	0	0	0	0	0	0	6	1	0	0	0	0	0	0	1	0	5	2	0	0	0	8	24	1	3	0	0	0	2	0	0	0	0	0	4	0	0	0
Geometridae	Cyclophora	annularia	Gen	0	0	0	0	8	23	32	0	0	148	107	0	2	63	22	34	0	0	0	0	0	0	0	1	11	3	0	23	0	0	0	0	33	0	0	0	0	0	0	53	0	0	0	0	0	0
Geometridae	Cyclophora	albipunctata	Gen	0	3	7	0	0	0	0	0	0	3	0	0	2	3	0	2	0	0	2	0	0	0	0	0	2	1	0	0	1	0	0	0	0	0	0	0	0	0	0	0	0	0	0	0	0	1
Geometridae	Cyclophora	porata	Gen	3	0	0	0	20	12	0	0	0	12	0	0	0	0	0	0	0	0	0	0	0	0	0	0	8	1	0	0	0	0	0	0	0	0	0	0	0	0	0	0	0	0	0	0	0	0
Geometridae	Cyclophora	punctaria	Gen	17	11	7	0	119	131	12	1	7	31	23	15	15	15	9	4	0	0	33	0	0	0	29	15	31	21	0	17	4	0	0	0	377	0	0	0	0	0	0	0	0	2	0	0	2	10
Geometridae	Cyclophora	linearia	Gen	29	3	0	92	28	62	3	7	316	3	0	0	4	270	41	46	0	0	12	51	10	7	20	11	1	75	0	97	4	53	20	3	237	10	7	8	2	0	0	240	0	0	2	0	8	2
Geometridae	Timandra	comae	Gen	17	7	6	2	7	43	17	21	16	40	4	10	13	3	24	5	0	0	3	20	0	0	1	4	1	2	2	34	3	9	4	2	24	0	4	3	1	0	0	11	0	13	0	0	47	24
Geometridae	Scopula	immorata	Gen	0	0	0	0	0	2	0	1	3	0	0	0	0	0	0	0	0	0	0	0	0	0	0	0	1	0	0	0	0	0	0	0	3	0	0	0	0	0	1	1	0	0	0	0	0	0
Geometridae	Scopula	nigropunctata	Gen	1	9	8	0	1	19	11	0	3	37	4	5	1	11	28	13	0	0	2	0	0	0	5	2	3	1	0	1	0	0	1	0	4	0	0	0	0	18	0	29	0	1	3	3	0	0
Geometridae	Scopula	ornata	Gen	0	0	0	0	0	1	0	0	0	0	21	0	0	0	0	0	0	0	0	0	0	0	21	0	0	2	0	1	0	0	1	0	4	0	0	0	0	0	0	9	0	0	0	1	0	1
Geometridae	Scopula	marginepunctata	Gen	0	0	0	0	0	1	0	0	0	0	2	0	0	0	2	1	0	0	0	0	0	0	0	0	0	0	0	0	0	0	0	0	1	0	0	0	0	0	0	13	0	0	0	0	0	0
Geometridae	Scopula	incanata	Gen	0	0	0	0	1	10	0	0	0	0	2	0	0	0	0	0	0	0	0	0	0	0	0	1	0	0	0	6	0	0	0	0	1	0	0	0	0	64	8	12	0	1	40	7	0	0
Geometridae	Scopula	immutata	Gen	1	0	0	0	2	24	1	0	0	21	0	1	8	1	0	0	0	0	0	0	0	0	1	0	1	0	0	0	0	0	0	0	3	0	0	0	0	0	0	6	0	0	0	0	13	1
Geometridae	Scopula	ternata	Gen	0	0	0	0	0	0	0	0	0	0	1	0	0	0	0	0	1	410	0	0	0	0	0	0	0	0	4	0	0	0	0	0	0	1	0	0	0	0	0	0	0	0	2	0	0	0
Geometridae	Scopula	floslactata	Gen	8	1	0	0	4	23	1	0	7	3	0	0	0	10	6	16	0	0	2	0	0	0	0	0	9	1	20	16	0	0	0	0	3	0	0	0	0	0	0	10	0	1	1	16	1	1
Geometridae	Idaea	muricata	Gen	0	3	3	0	3	6	0	0	0	8	0	1	3	0	2	5	0	0	0	0	0	0	6	0	8	1	0	0	0	0	0	0	0	0	0	0	0	0	0	1	0	0	0	0	1	0
Geometridae	Idaea	sylvestraria	Gen	0	0	0	0	0	0	0	0	0	0	0	0	0	0	0	0	0	0	0	0	0	0	0	0	0	1	0	0	0	0	0	0	0	0	0	0	0	0	0	0	0	0	0	2	0	0
Geometridae	Idaea	biselata	Gen	34	32	133	18	111	130	40	20	13	105	31	5	43	51	53	258	40	0	56	45	0	0	35	46	12	32	0	28	15	27	113	1	160	0	19	0	0	82	0	34	0	155	14	16	70	207
Geometridae	Idaea	humiliata	Gen	0	0	0	0	0	30	4	0	1	9	0	0	4	1	0	0	0	0	0	4	0	0	0	0	0	0	0	0	0	0	0	0	0	0	0	0	0	0	0	10	0	0	0	0	0	0
Geometridae	Idaea	dimidiata	Gen	0	0	1	0	0	15	4	0	0	5	0	4	21	0	0	0	0	0	0	0	0	0	0	2	1	0	0	1	0	0	0	0	0	0	0	0	0	0	0	2	0	35	0	0	37	8
Geometridae	Idaea	aversata	Gen	38	45	169	109	203	242	37	11	158	202	31	3	79	57	53	257	65	13	70	49	20	25	50	26	16	29	2	151	32	38	43	7	65	2	14	0	0	33	0	130	8	12	19	28	74	112
Geometridae	Idaea	straminata	Gen	0	8	6	1	1	0	0	0	0	0	0	1	0	0	0	5	0	0	1	0	0	0	8	0	2	0	1	0	3	4	3	1	0	1	0	0	0	1	0	0	1	0	1	0	1	0
Geometridae	Rhodostrophia	vibicaria	Gen	0	0	0	0	0	0	0	0	0	0	18	0	0	0	0	0	0	0	0	0	0	0	0	0	0	0	0	1	0	0	0	0	0	0	0	0	0	0	0	23	0	0	0	12	0	0
Geometridae	Scotopteryx	moeniata	Gen	0	0	1	0	0	0	1	1	0	0	0	0	0	0	0	0	0	0	0	0	0	0	0	0	0	0	0	0	0	0	0	0	0	0	0	0	0	0	0	0	0	0	0	0	0	0
Geometridae	Scotopteryx	chenopodiata	Gen	7	4	3	5	0	26	12	4	9	49	214	15	30	2	1	0	0	3	0	0	0	0	28	32	1	4	0	7	22	22	0	5	4	8	9	0	0	0	0	15	11	0	41	88	33	13
Geometridae	Scotopteryx	mucronata	Gen	2	0	0	0	8	3	3	0	1	0	7	0	0	0	0	0	0	0	0	0	0	0	0	0	0	0	0	0	0	1	0	0	0	0	0	0	0	0	0	0	0	0	0	0	0	0
Geometridae	Scotopteryx	luridata	Gen	1	0	1	0	1	0	0	0	0	0	0	0	0	0	0	0	0	0	0	0	0	0	0	0	0	0	0	0	0	0	0	0	0	0	0	0	0	0	0	0	0	0	4	0	0	0
Geometridae	Xanthorhoe	biriviata	Spec	0	148	263	5	0	6	2	4	2	0	0	15	30	25	26	62	5	6	66	6	18	20	35	3	0	0	0	71	2	21	23	14	10	2	23	1	3	0	1	7	0	5	0	1	145	220
Geometridae	Xanthorhoe	designata	Gen	10	17	12	3	3	14	9	1	8	70	108	16	5	9	21	11	3	1	2	0	0	3	14	7	2	1	0	42	1	15	28	3	5	0	15	14	1	3	1	1	0	18	6	0	155	48
Geometridae	Xanthorhoe	spadicearia	Gen	25	36	14	44	26	200	105	57	51	38	99	25	26	21	26	34	10	15	4	25	0	0	18	36	10	34	9	193	8	23	6	25	46	0	7	5	1	1	16	59	0	2	8	20	61	51
Geometridae	Xanthorhoe	ferrugata	Gen	5	6	4	3	8	31	7	10	1	13	8	18	39	2	5	5	0	0	11	0	0	0	10	11	0	0	0	1	2	2	0	1	8	1	0	0	0	0	0	15	0	6	0	0	35	28
Geometridae	Xanthorhoe	quadrifasiata	Gen	17	30	235	20	32	186	24	7	14	92	58	8	26	55	29	56	0	2	21	1	7	3	66	24	0	5	0	60	2	6	3	0	12	0	5	0	0	0	0	15	0	4	3	1	12	0
Geometridae	Xanthorhoe	montanata	Gen	22	6	5	9	26	9	4	0	6	23	12	5	62	12	9	23	3	4	20	0	6	7	11	15	1	8	13	60	5	22	20	3	7	1	4	3	4	8	94	5	0	4	82	33	12	4
Geometridae	Xanthorhoe	fluctuata	Gen	6	4	1	1	9	4	8	15	6	6	2	6	8	0	0	0	0	0	1	1	0	1	0	6	1	5	1	28	1	4	13	2	5	2	6	3	3	3	2	6	0	1	4	1	0	0
Geometridae	Xanthorhoe	incursata	Gen	0	0	0	0	0	0	0	0	0	0	0	0	0	0	0	0	0	0	0	0	0	0	0	0	0	0	0	0	0	0	0	0	0	0	0	0	2	0	23	0	0	0	0	0	0	0
Geometridae	Catarhoe	rubidata	Spec	0	0	0	6	0	2	5	0	7	33	0	0	0	3	29	4	0	0	4	9	0	0	0	0	0	0	0	2	0	0	0	0	2	0	0	0	0	0	0	3	0	0	0	0	0	1
Geometridae	Catarhoe	cuculata	Spec	3	0	0	1	4	14	3	0	8	18	5	0	0	2	13	2	0	0	0	1	0	0	4	0	8	2	0	4	1	1	0	0	20	0	0	0	0	0	0	14	0	0	0	1	1	1
Geometridae	Epirrhoe	tristata	Spec	0	0	0	0	0	7	7	0	0	4	16	5	15	1	0	0	0	0	1	0	0	0	44	4	0	1	6	1	3	1	0	0	27	0	0	0	0	0	0	25	0	2	0	0	1	3
Geometridae	Epirrhoe	alternata	Spec	35	35	135	16	50	197	62	16	61	48	187	58	125	64	42	73	29	9	46	10	8	30	48	28	16	7	5	115	11	19	8	19	234	4	10	2	2	0	0	111	0	47	5	5	120	51
Geometridae	Epirrhoe	rivata	Spec	4	0	0	0	0	6	3	0	2	2	0	2	1	0	0	0	0	0	1	0	6	0	9	3	0	0	0	25	1	5	0	2	0	0	0	0	0	0	0	1	0	0	0	0	2	1
Geometridae	Epirrhoe	molluginata	Spec	3	0	0	7	3	6	2	0	9	26	4	0	0	14	26	14	15	3	4	10	4	0	0	1	2	0	1	18	13	9	2	2	19	1	7	0	1	4	24	2	0	0	121	25	5	4
Geometridae	Epirrhoe	galiata	Spec	0	0	0	0	0	0	0	0	0	0	0	0	0	0	0	0	0	0	0	0	0	0	0	0	0	0	0	1	0	0	0	0	6	0	0	0	8	41	1	38	3	0	2	2	0	0
Geometridae	Camptogramma	bilineata	Gen	317	18	36	70	42	104	19	8	25	49	25	3	12	47	29	24	1	0	4	21	3	3	15	0	1	2	0	51	7	4	3	0	119	2	4	1	0	8	0	11	3	5	0	0	16	0
Geometridae	Entephria	caesiata	Spec	0	0	0	0	0	0	0	0	0	0	0	0	0	0	0	0	0	0	0	0	0	0	0	0	0	0	21	0	0	0	0	5	0	0	0	0	5	65	377	0	45	0	400	82	0	0
Geometridae	Anticlea	badiata	Spec	0	0	0	0	0	0	2	0	0	0	0	0	0	0	0	0	0	0	1	0	0	0	1	0	0	1	0	3	3	0	0	0	1	0	0	0	0	0	0	0	0	0	0	0	0	0
Geometridae	Anticlea	derivata	Gen	2	0	0	0	0	0	1	0	0	0	0	0	0	0	0	0	0	0	0	0	0	0	0	1	0	1	0	2	0	0	0	0	2	0	1	0	0	0	12	0	0	0	0	0	0	0
Geometridae	Mesoleuca	albicillata	Spec	8	6	4	0	0	0	0	0	1	5	0	2	1	6	0	0	0	0	5	1	0	0	2	6	2	0	0	6	3	14	33	0	3	0	6	0	3	0	0	4	0	11	5	1	9	1
Geometridae	Lampropteryx	suffumata	Gen	1	0	0	0	8	11	3	5	0	1	0	0	0	25	7	16	0	0	3	0	0	0	0	0	0	0	4	18	4	18	7	23	29	0	14	2	3	0	142	9	0	0	28	8	25	25
Geometridae	Lampropteryx	otregiata	Gen	0	0	2	0	0	0	0	0	0	0	0	0	1	0	0	0	0	0	0	0	0	0	0	0	0	0	0	0	0	0	0	0	0	0	0	0	0	0	0	0	0	0	0	0	0	0
Geometridae	Cosmorhoe	ocellata	Spec	10	4	3	9	6	40	6	0	21	26	27	9	12	22	9	3	13	3	3	6	7	3	3	2	2	4	0	5	9	4	1	1	34	1	7	0	0	0	1	37	0	1	11	12	8	5
Geometridae	Nebula	salicata	Gen	0	1	0	0	0	0	0	0	0	0	0	0	0	0	0	0	0	0	0	0	0	0	0	0	0	0	0	1	0	0	0	0	0	0	0	0	0	22	36	1	0	0	0	1	0	0
Geometridae	Eulithis	prunata	Gen	1	0	0	0	1	1	2	0	4	0	1	0	0	1	0	0	0	0	1	1	0	0	3	6	0	1	0	5	4	0	0	0	4	0	10	0	0	0	0	0	0	3	0	0	0	0
Geometridae	Eulithis	testata	Gen	0	0	1	0	0	0	0	0	0	0	0	0	0	0	0	0	0	8	0	0	0	0	0	0	0	0	5	0	0	0	0	0	0	0	0	0	0	0	0	0	0	0	0	0	0	0
Geometridae	Eulithis	populata	Gen	33	17	13	9	88	7	0	0	1	3	1	0	0	0	0	0	3	269	0	3	0	0	1	0	2	1	54	2	2	6	8	12	2	7	1	8	80	5	24	2	33	0	31	6	0	0
Geometridae	Eulithis	mellinata	Gen	0	0	0	0	0	0	0	0	0	0	0	0	3	0	0	0	0	0	0	0	0	0	1	5	0	0	0	0	0	0	0	0	0	0	0	0	0	0	0	0	0	1	0	0	2	0
Geometridae	Eulithis	pyraliata	Gen	0	0	0	0	0	32	20	1	0	4	26	4	0	3	0	1	0	0	1	0	0	2	0	4	0	0	0	6	0	1	0	3	5	2	0	0	0	0	0	13	0	3	0	0	0	0
Geometridae	Ecliptopera	silaceata	Gen	27	49	193	6	34	77	12	48	38	53	8	23	33	31	52	42	13	0	135	9	0	0	226	21	1	8	13	124	3	35	31	24	12	2	30	13	3	1	1	16	0	30	14	0	292	532
Geometridae	Ecliptopera	capitata	Spec	1	57	43	1	0	30	4	3	9	0	0	17	77	44	51	35	6	0	147	3	124	83	48	13	1	0	0	139	0	28	10	0	25	2	4	1	0	0	0	28	1	30	16	0	138	54
Geometridae	Chloroclysta	siterata	Gen	6	22	13	0	9	31	0	0	0	5	0	20	43	2	7	25	0	0	17	7	7	5	19	1	2	3	0	6	0	1	0	0	55	0	1	0	0	0	8	26	0	7	44	3	15	0
Geometridae	Chloroclysta	miata	Gen	0	0	0	0	0	0	0	0	0	0	0	0	0	0	0	0	0	0	0	0	0	0	0	0	0	0	1	1	0	0	0	0	0	0	0	0	0	0	73	0	0	0	5	0	0	0
Geometridae	Chloroclysta	citrata	Gen	0	13	7	0	0	14	4	12	16	17	5	22	34	10	0	0	0	30	15	0	3	5	0	3	0	0	29	0	2	15	36	7	2	3	10	8	20	58	38	0	32	0	410	74	1	0
Geometridae	Chloroclysta	truncata	Gen	16	33	13	10	9	26	5	7	12	26	8	26	47	36	19	26	1	9	43	0	20	21	38	16	28	12	20	40	6	12	8	4	15	2	0	0	10	9	13	19	4	24	77	43	7	1
Geometridae	Cidaria	fulvata	Gen	0	2	0	3	0	15	20	0	2	6	39	0	0	6	5	0	1	0	0	8	0	0	0	0	1	0	0	2	7	0	0	0	4	0	0	0	0	15	7	31	8	0	1	0	0	0
Geometridae	Plemyria	rubiginata	Gen	0	26	41	0	0	1	0	0	1	2	2	2	61	9	1	3	0	6	1	0	0	8	105	30	5	0	0	0	1	1	1	1	0	0	2	0	0	0	0	20	0	9	4	3	61	160
Geometridae	Pennithera	firmata	Spec	7	24	7	0	8	6	0	2	0	1	0	0	0	0	0	0	0	0	0	0	0	0	0	0	0	2	0	1	1	0	0	0	0	0	0	0	0	0	1	1	0	0	0	18	0	0
Geometridae	Thera	obeliscata	Gen	6	29	9	0	32	16	0	0	0	5	15	4	0	13	0	0	0	8	0	0	0	0	3	0	1	3	5	29	2	1	0	0	4	0	0	1	0	0	0	1	0	0	0	0	0	0
Geometridae	Thera	variata	Gen	33	9	3	2	39	31	1	6	10	12	6	2	0	25	1	12	4	8	17	0	7	7	8	0	1	0	19	64	6	22	18	16	3	5	23	10	15	23	58	0	6	0	132	31	4	0
Geometridae	Thera	britannica	Gen	0	0	0	0	0	0	0	0	0	0	0	0	0	0	0	0	0	1	0	0	0	0	0	0	0	0	0	0	0	0	0	0	0	2	0	0	0	3	2	0	0	0	9	0	0	0
Geometridae	Thera	vetustata	Spec	0	0	0	0	0	0	0	0	0	0	0	0	0	0	0	0	0	0	0	0	0	0	0	0	0	0	0	0	0	0	1	0	0	0	0	0	0	0	0	0	1	0	2	0	0	0
Geometridae	Eustroma	reticulata	Spec	1	4	1	0	0	0	0	0	4	0	0	0	1	0	0	3	4	1	23	0	0	0	2	3	0	0	0	19	0	6	17	10	0	0	22	0	0	2	0	2	0	3	1	0	1	3
Geometridae	Electrophaes	corylata	Gen	4	2	0	0	4	2	7	0	0	5	36	7	3	5	0	8	0	0	9	0	0	0	4	7	20	3	1	14	4	12	3	5	2	0	9	0	1	0	0	4	0	0	10	0	0	0
Geometridae	Colostygia	olivata	Gen	0	0	0	8	0	0	0	0	45	20	0	0	0	0	25	0	4	0	1	30	0	0	0	0	0	0	0	5	1	4	7	0	15	0	8	0	1	9	0	38	0	8	3	1	0	0
Geometridae	Colostygia	pectinataria	Gen	2	22	37	40	3	13	3	4	16	5	6	10	34	45	47	41	8	8	21	50	60	15	34	8	13	0	2	36	3	5	0	2	39	0	3	0	0	0	0	77	0	3	102	0	8	17
Geometridae	Hydriomena	furcata	Gen	29	33	16	12	108	39	52	18	18	48	40	8	23	50	60	27	15	17	6	4	1	0	38	36	8	23	10	48	20	25	42	17	41	3	48	3	14	5	19	37	10	31	34	4	0	0
Geometridae	Hydriomena	impluviata	Gen	2	47	60	0	3	19	5	0	0	7	3	187	542	12	7	0	1	0	19	0	3	4	40	37	1	0	1	2	0	1	1	3	1	1	1	1	0	0	0	1	0	26	299	8	11	1
Geometridae	Hydriomena	ruberata	Gen	0	0	0	0	0	0	0	0	0	0	0	0	0	0	0	0	0	0	0	0	0	0	0	0	0	0	0	0	0	0	0	0	0	0	0	0	0	4	25	0	1	0	0	0	0	0
Geometridae	Horisme	tersata	Gen	0	1	0	5	0	1	0	0	4	0	9	0	0	2	5	1	0	0	0	0	3	0	1	6	0	0	0	2	0	3	0	0	13	0	0	0	0	0	0	38	0	6	2	0	0	1
Geometridae	Melanthia	procellata	Spec	0	0	0	0	1	0	1	1	8	7	53	10	40	31	15	8	0	0	1	1	0	19	58	48	1	0	0	24	0	0	1	0	55	0	0	0	0	9	0	152	0	62	0	0	3	1
Geometridae	Pareulype	berberata	Spec	0	0	0	0	0	3	0	0	0	2	0	6	0	0	0	0	0	0	0	0	0	0	13	23	1	0	0	0	0	0	0	0	0	0	0	0	0	15	0	21	0	15	7	89	6	60
Geometridae	Spargania	luctuata	Gen	0	4	0	0	3	4	0	4	0	13	0	0	0	9	0	8	0	0	4	1	0	0	0	0	1	6	1	1	0	6	0	1	0	0	1	0	0	0	0	0	0	0	0	0	0	0
Geometridae	Rheumaptera	cervinalis	Spec	0	0	0	0	0	0	0	0	0	0	0	0	0	0	0	0	0	0	0	0	0	0	3	1	0	0	0	0	0	0	1	0	0	0	0	0	0	0	0	2	0	28	4	1	22	20
Geometridae	Rheumaptera	undulata	Gen	0	21	6	0	0	0	0	0	0	0	0	0	0	3	1	0	0	1	0	1	0	0	0	1	1	0	1	3	0	3	1	2	1	0	0	0	0	0	0	0	0	0	0	0	1	0
Geometridae	Triphosa	dubitata	Gen	0	0	1	0	0	0	0	1	3	0	0	0	0	0	0	0	0	0	1	0	0	0	0	7	0	0	0	0	0	0	0	0	0	0	0	0	0	2	5	13	0	1	132	2	0	0
Geometridae	Philereme	vetulata	Gen	0	36	6	0	0	0	3	0	0	11	0	22	22	2	0	0	0	0	0	0	0	0	140	23	0	0	0	0	1	0	0	0	4	0	0	0	0	0	0	55	0	24	0	0	12	8
Geometridae	Philereme	transversata	Gen	1	3	1	0	0	3	1	0	1	1	0	2	20	4	0	0	0	0	0	1	0	0	6	3	0	0	0	3	0	0	0	0	1	0	0	0	0	0	0	4	0	14	0	0	9	3
Geometridae	Euphyia	biangulata	Gen	8	1	0	8	8	10	0	1	29	31	0	0	0	10	32	157	0	0	2	22	0	0	0	0	0	2	0	0	0	12	3	0	2	0	2	0	0	0	0	1	0	0	0	0	0	0
Geometridae	Euphyia	unangulata	Gen	0	0	0	0	0	0	0	0	0	2	0	1	0	0	0	0	0	0	0	0	1	0	0	0	0	0	0	4	1	41	13	2	0	0	3	2	2	0	0	0	0	0	0	0	5	0
Geometridae	Epirrita	dilutata	Gen	0	0	0	0	0	0	0	0	0	0	0	0	0	0	0	0	0	0	15	3	0	0	0	0	0	0	0	27	0	2	0	2	2	0	0	0	0	0	0	11	0	0	0	0	3	3
Geometridae	Epirrita	christyi	Gen	0	0	0	0	0	0	0	0	0	0	0	0	0	0	0	0	0	0	23	0	0	0	1	0	0	0	0	18	0	50	0	5	0	0	0	0	0	0	0	3	0	0	0	0	0	0
Geometridae	Epirrita	autumnata	Gen	0	0	0	0	0	0	0	0	0	0	0	0	0	0	1	8	0	0	0	0	0	0	0	0	1	21	0	0	1	2	7	3	0	0	0	0	20	0	0	0	0	0	28	0	0	0
Geometridae	Operophtera	brumata	Gen	0	0	0	0	0	0	0	0	0	500	0	0	0	0	0	0	0	0	510	0	0	0	0	0	0	150	0	1	1	1	0	0	0	0	1	0	0	0	0	0	0	0	3	0	0	0
Geometridae	Operophtera	fagata	Gen	0	0	0	0	0	0	0	0	0	0	0	0	0	0	0	0	0	0	9	0	0	0	0	0	0	100	0	0	0	2	0	0	0	0	0	0	0	0	0	0	0	0	0	0	3	0
Geometridae	Perizoma	affinitata	Gen	0	0	0	0	0	0	0	0	0	0	0	2	1	0	0	0	0	0	0	0	0	0	4	0	0	0	0	0	0	0	5	0	0	0	4	0	0	0	5	4	0	1	0	0	15	1
Geometridae	Perizoma	alchemillata	Gen	5	25	22	11	3	42	25	23	41	40	39	24	55	14	206	139	7	29	110	24	7	25	53	34	24	9	12	40	40	60	113	14	27	7	28	3	5	7	0	17	0	26	15	14	38	33
Geometridae	Perizoma	hydrata	Gen	0	0	0	0	1	0	0	0	0	0	0	0	0	0	0	0	0	0	0	0	0	0	0	0	0	0	0	0	0	0	0	0	3	0	2	0	0	1	1	0	0	0	5	0	0	0
Geometridae	Perizoma	bifaciata	Gen	1	0	0	0	0	1	0	0	0	0	0	4	0	19	0	0	0	0	3	0	0	0	0	0	0	0	0	0	0	0	0	0	0	0	0	0	0	0	0	0	0	0	0	0	0	0
Geometridae	Perizoma	minorata	Spec	0	0	0	0	0	0	0	0	0	0	0	0	0	0	0	0	0	0	0	0	0	0	0	0	0	0	0	0	0	0	0	0	0	0	0	0	0	50	17	0	4	0	4	20	0	0
Geometridae	Perizoma	blandiata	Spec	0	0	0	0	0	0	0	3	1	0	0	0	0	0	0	0	0	0	0	0	0	0	0	0	1	8	9	0	2	21	15	2	1	0	1	0	0	2	40	4	2	0	43	161	0	0
Geometridae	Perizoma	albulata	Spec	0	0	0	2	0	0	0	0	1	4	0	6	6	8	0	0	0	0	1	0	0	0	3	0	0	2	0	7	1	1	0	0	2	0	0	3	0	0	1	0	0	0	0	5	0	0
Geometridae	Perizoma	didymata	Gen	1	5	0	0	1	14	0	0	0	4	0	0	0	0	0	0	0	1	11	1	0	0	0	2	0	0	6	0	0	2	1	0	0	3	0	0	6	0	0	0	0	0	0	0	1	1
Geometridae	Perizoma	verberata	Gen	0	0	0	0	0	0	0	0	0	0	0	0	0	0	0	0	0	0	0	0	0	0	0	0	0	0	0	0	0	0	0	0	0	0	0	0	0	40	50	0	150	0	4	0	0	0
Geometridae	Perizoma	parallelolineata	Gen	0	1	0	0	1	0	0	0	0	0	1	0	0	0	0	0	1	0	0	0	0	0	0	0	0	0	0	0	0	0	0	0	0	0	0	0	0	0	0	0	0	0	0	0	0	0
Geometridae	Eupithecia	tenuiata	Spec	0	0	0	0	0	2	0	0	0	0	0	0	0	1	0	0	0	0	0	0	0	0	6	6	0	0	0	0	2	0	2	0	0	2	0	0	0	1	0	0	0	0	0	0	0	0
Geometridae	Eupithecia	inturbata	Spec	0	0	0	1	4	10	0	7	0	6	1	0	0	1	0	0	0	0	0	0	0	0	2	8	0	0	0	0	2	0	0	0	0	0	0	0	0	0	0	33	0	0	0	0	0	0
Geometridae	Eupithecia	haworthiata	Spec	0	0	0	0	0	0	0	0	0	0	15	0	1	1	6	0	0	0	0	0	0	0	38	20	0	0	0	0	0	0	0	0	5	0	0	0	0	0	1	3	0	7	0	0	0	0
Geometridae	Eupithecia	immundata	Spec	0	0	0	0	0	0	0	0	0	0	0	0	0	0	0	0	0	0	0	0	0	0	0	0	0	0	0	2	2	0	0	0	0	0	0	0	0	0	0	1	0	0	0	0	0	0
Geometridae	Eupithecia	plumbeolata	Gen	0	3	2	0	1	6	0	0	4	3	0	0	0	1	0	0	0	2	0	8	0	2	4	17	10	1	1	0	1	0	0	0	1	0	0	0	0	0	0	3	0	0	0	1	7	0
Geometridae	Eupithecia	abietaria	Gen	0	0	0	0	0	0	0	0	0	0	0	0	0	0	0	0	0	0	2	0	0	0	0	0	1	0	5	0	1	3	1	0	1	0	0	0	0	0	0	0	0	0	0	0	0	0
Geometridae	Eupithecia	linariata	Spec	0	0	0	0	0	0	0	0	0	0	0	0	0	0	0	0	0	0	0	0	0	2	1	0	0	0	0	3	1	0	2	0	3	0	0	0	0	0	0	0	0	0	0	0	0	0
Geometridae	Eupithecia	exiguata	Gen	0	1	0	0	0	1	6	0	0	0	0	14	16	15	0	2	0	0	0	0	0	0	15	12	0	0	0	18	0	0	0	0	9	0	0	0	2	0	1	8	0	5	0	0	0	0
Geometridae	Eupithecia	valerianata	Spec	0	0	0	0	1	0	0	0	0	0	0	1	6	2	0	1	0	0	1	0	0	0	1	0	0	0	0	0	0	0	0	0	0	0	0	0	0	0	0	0	0	2	0	0	5	0
Geometridae	Eupithecia	venosata	Spec	0	0	0	0	0	0	0	0	0	0	2	2	0	0	0	0	0	0	1	0	0	0	1	0	0	0	0	0	0	0	0	0	2	0	0	0	0	0	0	6	0	0	0	0	0	0
Geometridae	Eupithecia	egenaria	Spec	0	0	0	0	0	0	0	0	0	0	0	0	0	0	0	0	0	0	0	0	0	0	0	0	0	0	0	0	0	0	0	0	0	0	0	0	0	0	0	0	0	0	0	0	2	0
Geometridae	Eupithecia	extraversaria	Gen	0	0	0	0	0	0	0	0	0	0	7	0	0	1	1	0	0	0	0	0	0	0	0	0	0	0	0	1	0	0	0	0	1	0	0	0	0	0	0	11	0	0	0	0	0	0
Geometridae	Eupithecia	centaureata	Gen	1	1	0	0	1	18	0	2	0	3	3	0	0	0	0	0	0	0	0	0	0	0	0	0	2	2	0	2	2	1	0	0	3	0	1	1	0	0	0	0	0	0	1	0	1	0
Geometridae	Eupithecia	actaeata	Spec	0	0	0	0	0	0	0	0	0	0	0	0	0	0	0	0	0	0	0	0	0	0	0	0	0	0	0	0	0	1	0	0	0	0	0	0	0	0	0	1	0	0	0	0	0	0
Geometridae	Eupithecia	selinata	Gen	0	2	1	0	0	1	0	0	4	2	0	10	5	0	0	1	2	1	3	0	0	9	0	14	0	0	0	2	0	0	0	0	4	0	0	0	0	0	0	1	0	2	0	0	2	4
Geometridae	Eupithecia	trisignaria	Gen	0	0	1	0	0	1	0	0	0	0	0	1	3	2	3	4	0	0	0	0	0	0	8	3	0	2	0	1	2	0	4	0	0	2	0	0	0	1	0	1	0	2	0	3	0	0
Geometridae	Eupithecia	intricata	Spec	0	0	0	0	0	0	0	0	0	0	0	0	0	0	0	0	0	0	0	0	0	0	1	0	0	0	0	0	0	0	0	0	0	0	0	0	0	0	15	0	0	0	0	0	0	0
Geometridae	Eupithecia	veratraria	Spec	0	0	0	0	0	0	0	0	0	0	0	0	0	0	0	0	15	1	0	0	0	0	0	0	0	0	0	0	0	0	0	0	0	0	0	0	0	0	0	0	0	0	19	0	0	0
Geometridae	Eupithecia	satyrata	Gen	0	0	0	0	0	3	0	0	0	1	4	2	0	8	0	0	0	0	0	0	0	0	0	0	0	1	3	2	3	3	0	2	0	2	0	1	1	0	3	2	0	0	5	1	0	1
Geometridae	Eupithecia	absinthiata	Gen	0	0	0	0	0	0	0	0	0	1	0	0	0	0	0	0	0	0	0	0	0	0	0	4	1	0	0	0	0	8	1	0	0	0	0	0	1	1	0	0	2	0	8	0	1	0
Geometridae	Eupithecia	expallidata	Gen	0	0	0	0	0	0	0	0	1	0	0	0	0	0	0	0	0	0	0	1	0	0	0	0	0	0	0	0	1	0	8	1	0	1	0	0	0	0	0	2	0	0	1	0	0	0
Geometridae	Eupithecia	assimilata	Gen	0	0	1	0	1	1	2	0	0	0	0	0	0	0	0	0	1	0	0	0	0	0	0	4	0	0	0	0	0	0	0	0	0	0	0	0	0	1	0	1	0	20	0	0	1	6
Geometridae	Eupithecia	vulgata	Gen	0	0	0	0	2	81	0	0	0	1	0	0	0	0	1	4	0	0	0	0	0	0	0	0	0	1	0	26	0	0	0	5	0	0	0	0	2	0	2	1	0	0	0	0	9	9
Geometridae	Eupithecia	tripunctaria	Gen	1	4	3	0	3	18	5	15	0	16	5	11	15	11	7	2	0	0	5	0	0	0	8	11	2	3	0	1	6	8	5	1	5	2	8	2	2	1	0	2	0	13	3	0	3	2
Geometridae	Eupithecia	denotata	Spec	0	0	0	0	0	0	0	0	1	0	0	0	0	4	0	0	0	0	0	2	0	0	0	0	0	0	0	3	0	0	0	0	0	0	0	0	0	0	0	1	0	0	1	0	0	0
Geometridae	Eupithecia	subfuscata	Gen	25	14	7	7	41	14	4	1	19	13	31	23	47	99	1	3	0	1	17	5	0	4	24	17	11	11	3	30	17	25	29	10	9	13	6	21	5	2	0	10	0	1	22	6	3	0
Geometridae	Eupithecia	icterata	Gen	1	3	0	0	2	6	2	4	1	3	6	0	0	0	0	0	0	0	0	0	0	0	0	0	0	4	2	2	15	7	4	4	14	1	1	0	1	24	0	4	0	0	0	0	0	0
Geometridae	Eupithecia	succenturiata	Gen	0	1	0	0	0	0	0	1	0	0	1	0	0	0	0	0	0	0	0	0	0	0	0	0	0	0	1	0	0	1	1	0	0	1	0	0	0	0	0	0	0	0	0	0	0	0
Geometridae	Eupithecia	subumbrata	Gen	0	0	0	0	0	1	0	0	0	1	0	1	0	0	0	0	0	0	0	0	0	0	0	0	0	0	0	0	0	1	0	0	0	0	0	0	0	0	0	0	0	0	12	0	0	0
Geometridae	Eupithecia	distinctaria	Gen	0	0	0	0	0	0	0	0	0	0	0	0	0	0	0	0	0	0	0	0	0	0	0	0	0	0	0	0	0	1	0	0	1	0	0	0	0	0	1	0	0	0	6	5	0	0
Geometridae	Eupithecia	indigata	Gen	0	0	0	0	0	0	0	0	0	0	0	0	0	0	0	0	0	0	0	0	0	0	1	0	0	0	0	1	0	0	1	0	0	0	0	0	0	0	8	0	0	0	0	0	0	0
Geometridae	Eupithecia	pimpinellata	Gen	0	0	1	0	1	1	0	0	1	0	1	0	0	0	1	0	0	0	0	1	0	0	0	0	0	0	0	2	0	4	1	0	1	1	0	0	0	0	0	0	0	0	0	8	0	0
Geometridae	Eupithecia	nanata	Spec	0	0	3	0	0	0	0	0	0	1	0	0	0	0	0	0	0	0	0	0	0	0	0	0	0	0	0	0	0	1	0	0	0	0	0	0	0	0	1	0	0	0	0	0	0	0
Geometridae	Eupithecia	virgaureata	Gen	0	0	0	0	1	0	0	0	0	0	0	0	0	1	0	0	0	0	10	0	0	0	5	45	0	0	0	0	4	0	1	0	0	1	0	0	0	1	0	1	0	4	0	0	1	1
Geometridae	Eupithecia	abbreviata	Spec	6	0	0	0	17	30	0	1	0	2	1	0	0	0	3	2	0	0	73	0	0	0	6	0	14	23	0	9	1	0	0	0	27	0	0	0	0	0	0	6	0	0	0	0	0	0
Geometridae	Eupithecia	dodoneata	Spec	0	0	0	0	0	4	0	0	0	0	0	0	0	0	0	0	0	0	0	0	0	0	2	4	0	0	0	1	0	0	0	0	0	0	0	0	0	0	0	1	0	0	0	0	10	2
Geometridae	Eupithecia	pusillata	Spec	1	0	1	0	1	1	0	0	0	1	0	0	0	0	0	0	1	0	1	0	0	0	0	0	1	1	1	1	0	0	0	0	1	0	0	0	0	0	0	2	0	0	0	12	0	0
Geometridae	Eupithecia	lanceata	Spec	3	20	4	0	2	0	0	1	1	0	0	0	0	0	0	0	0	0	44	0	0	0	0	0	3	1	8	11	1	19	60	23	22	15	8	15	0	0	24	5	0	0	0	0	0	0
Geometridae	Eupithecia	lariciata	Spec	0	2	0	0	1	0	0	0	0	0	6	0	0	1	0	2	0	2	5	3	0	0	6	0	0	0	0	1	1	0	0	1	0	3	2	0	6	2	21	1	0	0	1	0	1	0
Geometridae	Eupithecia	tantillaria	Gen	20	23	15	0	35	29	0	194	25	26	26	12	3	80	3	9	0	1	67	0	0	0	27	1	103	20	83	101	20	71	46	40	33	6	31	115	120	0	4	11	0	4	118	0	18	8
Geometridae	Chloroclystis	v-ata	Gen	2	8	9	2	5	5	5	7	0	50	5	7	17	31	39	17	2	1	5	12	0	3	25	28	8	9	0	10	1	5	3	0	66	1	0	0	0	1	0	26	0	19	1	0	16	12
Geometridae	Rhinoprora	rectangulata	Gen	0	22	11	0	2	6	0	3	5	9	7	10	8	3	2	1	0	0	0	1	3	8	98	121	18	1	0	4	4	0	1	0	13	0	0	0	0	0	0	4	0	13	0	0	47	36
Geometridae	Rhinoprora	chloerata	Spec	0	0	0	0	0	0	0	0	0	0	0	0	0	0	0	0	0	0	0	0	0	0	1	0	0	0	0	0	0	0	0	0	1	0	0	0	0	0	0	0	0	2	0	0	0	0
Geometridae	Rhinoprora	debiliata	Spec	15	321	182	0	8	5	0	0	0	0	0	0	24	0	2	0	0	8	0	1	0	0	5	3	14	0	0	2	0	1	0	1	0	0	0	0	0	0	0	0	0	0	0	0	4	3
Geometridae	Anticollix	sparsata	Spec	2	0	3	0	0	0	0	0	0	1	0	0	4	0	1	0	0	0	0	0	0	0	2	4	0	0	0	0	0	0	0	0	0	1	0	0	0	0	0	0	0	0	0	0	0	6
Geometridae	Aplocera	plagiata	Spec	0	1	1	2	0	13	0	2	0	2	3	0	0	0	0	0	0	0	0	0	0	0	1	0	0	1	0	3	0	0	0	0	1	0	0	0	0	31	8	0	0	0	0	0	0	0
Geometridae	Aplocera	praeformata	Spec	1	0	0	1	1	1	0	0	0	2	6	0	0	0	0	0	0	0	0	0	0	0	0	0	0	1	4	9	6	6	13	6	3	3	2	0	3	27	24	0	1	0	58	9	0	0
Geometridae	Odezia	atrata	Gen	0	0	0	0	0	0	0	0	0	0	0	0	0	0	0	0	0	1	0	0	0	0	1	10	0	0	0	0	0	0	0	0	0	0	0	0	0	0	0	0	0	0	0	0	0	0
Geometridae	Discoloxia	blomeri	Spec	0	0	0	0	0	0	0	0	0	0	0	7	4	0	0	0	2	0	2	2	2	1	9	34	0	0	0	2	0	0	1	0	23	0	0	0	0	0	0	0	0	0	3	1	0	0
Geometridae	Venusia	cambrica	Spec	0	0	0	0	0	0	0	0	0	0	0	0	0	0	0	0	0	0	0	0	0	0	0	0	0	0	0	0	0	0	0	0	0	0	0	0	0	0	1	0	0	0	29	0	0	0
Geometridae	Euchoeca	nebulata	Gen	0	202	284	0	2	3	14	1	0	0	0	18	69	17	54	0	3	0	12	0	0	0	43	22	0	1	0	0	1	0	3	0	2	1	2	0	0	8	2	4	0	21	17	0	34	7
Geometridae	Asthena	albulata	Gen	2	0	0	1	8	97	1	0	0	19	6	0	0	9	22	12	0	0	4	2	2	0	1	1	0	0	0	1	1	0	0	0	4	0	18	0	0	0	0	25	0	0	0	0	0	0
Geometridae	Asthena	anseraria	Spec	0	0	0	0	0	0	0	0	0	0	0	1	0	0	0	0	0	0	0	0	0	0	3	8	0	0	0	0	0	0	0	0	1	0	0	0	0	0	0	3	0	0	0	0	2	0
Geometridae	Hydrelia	flammeolaria	Gen	5	258	260	3	3	0	11	0	0	65	40	17	12	42	15	12	0	0	10	51	0	7	24	30	5	3	1	71	4	11	21	1	39	8	1	1	0	0	1	4	0	9	6	0	10	4
Geometridae	Hydrelia	sylvata	Gen	0	0	0	0	0	0	0	0	0	0	0	86	151	0	0	0	0	0	0	0	0	1	63	108	0	0	0	0	0	0	0	0	0	0	0	0	0	0	0	0	0	108	43	0	0	0
Geometridae	Minoa	murinata	Spec	0	0	0	0	0	1	0	0	0	0	0	0	0	0	0	0	0	0	0	0	0	0	0	0	0	0	0	15	30	0	0	0	5	0	6	0	0	0	0	209	0	0	0	0	0	0
Geometridae	Lobophora	halterata	Gen	3	0	0	0	2	7	2	1	0	0	0	0	0	0	0	0	0	0	1	0	0	0	3	8	2	1	0	3	0	0	0	0	9	0	1	0	1	0	0	0	0	0	0	0	1	0
Geometridae	Trichopteryx	carpinata	Gen	3	5	4	0	1	5	4	0	0	1	0	0	0	0	0	0	0	0	1	0	0	0	1	0	0	3	0	4	1	0	0	0	0	0	0	0	0	0	4	0	0	9	0	0	0	0
Geometridae	Pterapherapteryx	sexalata	Gen	0	0	0	0	0	0	0	0	0	0	0	115	222	0	0	0	0	0	0	0	0	0	14	5	0	0	0	0	0	0	0	0	0	0	0	0	0	0	0	0	0	3	0	0	0	0
Geometridae	Nothocasis	sertata	Spec	0	0	0	0	0	0	0	2	0	6	9	30	26	0	0	1	0	0	6	2	0	0	11	0	0	3	0	76	1	3	3	193	12	20	4	0	0	1	0	4	0	0	22	0	0	0
Geometridae	Acasis	viretata	Gen	0	0	0	0	0	0	0	0	0	0	0	1	0	0	0	0	0	0	0	0	0	0	1	3	0	0	0	2	0	0	0	0	3	0	0	0	0	0	0	2	0	1	0	0	1	1
Notodontidae	Clostera	curtula	Gen	0	2	2	0	1	3	9	0	0	0	1	9	29	5	0	0	0	0	3	0	0	0	14	4	0	0	1	0	0	0	1	0	1	0	0	0	0	0	0	2	0	0	0	0	2	0
Notodontidae	Clostera	pigra	Gen	0	0	0	0	0	0	0	0	0	2	0	3	3	0	6	0	0	0	0	0	0	0	0	2	0	0	0	0	0	0	0	0	0	0	0	0	0	0	0	1	0	2	1	0	6	0
Notodontidae	Clostera	anastomosis	Gen	0	0	0	0	0	0	0	0	0	3	0	32	9	0	0	0	0	0	0	0	0	0	0	1	0	0	0	0	0	0	0	0	0	0	0	0	0	0	0	0	0	6	0	0	0	0
Notodontidae	Cerura	vinula	Gen	0	3	1	0	1	2	0	0	0	0	0	0	1	0	0	0	0	0	0	0	0	0	0	0	0	0	0	0	0	0	1	0	0	0	0	0	0	0	0	1	0	1	1	0	0	0
Notodontidae	Cerura	erminea	Gen	0	0	0	0	0	0	0	0	0	0	0	0	0	0	0	0	0	0	0	0	0	0	0	0	0	0	0	0	0	0	0	0	0	0	0	0	0	0	0	0	0	1	0	0	0	0
Notodontidae	Furcula	furcula	Gen	0	0	0	0	0	0	0	0	0	0	0	5	3	0	0	6	0	0	0	0	0	0	0	1	0	0	0	1	2	7	1	1	0	8	1	0	0	0	0	1	0	0	1	0	0	0
Notodontidae	Furcula	bicuspis	Gen	0	0	0	0	0	0	0	0	0	0	0	0	0	0	0	0	0	0	0	0	0	0	0	0	0	0	0	0	0	0	0	0	0	2	2	0	0	0	0	0	0	0	0	0	0	0
Notodontidae	Furcula	bifida	Gen	0	0	0	0	0	0	0	0	0	3	1	18	1	0	0	3	0	0	0	0	0	0	1	0	1	0	0	0	1	1	0	0	4	0	0	0	0	0	0	0	0	0	0	0	0	0
Notodontidae	Notodonta	dromedarius	Gen	0	26	18	3	0	0	2	1	3	3	4	12	83	9	6	25	3	1	1	4	0	0	17	9	3	7	3	0	10	1	1	0	6	5	4	1	0	0	3	0	0	0	41	0	13	11
Notodontidae	Notodonta	torva	Gen	1	5	3	0	1	0	0	4	3	4	3	0	0	10	10	0	0	0	0	0	0	0	0	0	8	2	0	0	0	0	0	0	3	0	0	0	0	0	0	2	0	0	3	0	0	0
Notodontidae	Notodonta	tritophus	Gen	0	0	0	0	0	0	0	0	0	2	0	0	5	0	0	0	0	0	0	0	0	0	0	0	0	0	0	0	0	0	0	0	0	0	0	0	0	0	0	0	0	0	0	0	0	0
Notodontidae	Notodonta	ziczac	Gen	1	4	1	0	0	1	0	0	2	3	2	17	52	2	0	2	0	0	0	0	0	0	14	20	0	0	2	0	1	7	5	0	0	1	0	2	0	0	0	1	0	4	29	0	3	4
Notodontidae	Drymonia	dodonaea	Gen	3	1	1	24	30	38	10	38	0	12	21	1	26	43	7	37	1	1	27	7	1	0	19	25	29	40	0	44	7	51	20	31	29	0	3	75	0	0	0	10	0	0	24	0	0	0
Notodontidae	Drymonia	ruficornis	Spec	20	1	1	0	40	15	8	0	15	11	0	3	4	0	0	0	0	0	14	0	0	0	11	34	2	80	0	82	7	0	0	0	29	0	0	0	0	0	0	6	0	0	0	0	0	0
Notodontidae	Drymonia	obliterata	Gen	0	0	0	0	0	0	1	0	0	16	0	0	0	12	0	0	0	0	0	0	0	0	0	0	8	11	0	104	0	14	1	4	81	0	0	2	0	0	0	5	0	0	0	0	0	0
Notodontidae	Pheosia	tremula	Gen	4	1	3	0	5	2	0	1	0	0	0	64	104	11	0	1	0	0	0	0	0	0	20	23	1	1	0	4	0	1	1	0	0	0	3	0	0	0	0	2	0	4	0	0	7	16
Notodontidae	Pheosia	gnoma	Spec	0	0	0	0	1	0	0	0	0	0	1	17	10	0	3	2	0	1	0	1	0	0	12	1	0	2	2	0	1	0	0	1	0	0	0	0	0	0	0	2	0	0	1	0	19	15
Notodontidae	Pterostoma	palpina	Gen	5	1	0	0	0	11	0	3	4	8	6	29	44	6	3	2	1	0	0	2	0	0	33	24	1	0	1	5	0	7	1	0	2	0	5	1	0	0	0	3	0	8	13	4	7	11
Notodontidae	Ptilophora	plumigera	Spec	0	0	0	0	0	0	0	0	0	0	0	0	0	0	0	0	0	0	9	0	0	0	0	0	0	1	0	0	3	1	0	2	0	0	40	0	0	0	0	0	0	0	0	0	0	0
Notodontidae	Leucodonta	bicoloria	Gen	6	4	1	0	18	3	0	15	0	18	1	4	7	17	4	1	0	0	0	2	0	0	23	15	6	5	0	1	4	0	0	0	2	0	3	1	0	0	0	0	0	0	0	0	0	0
Notodontidae	Ptilodon	capucina	Gen	4	6	5	12	10	22	10	1	15	29	22	19	38	19	25	16	7	0	8	15	8	3	30	23	3	1	2	18	1	8	2	9	19	1	4	1	2	5	0	41	0	21	43	8	10	3
Notodontidae	Ptilodon	cucullina	Gen	5	3	4	8	0	1	0	0	5	2	7	2	6	9	20	4	4	0	3	19	7	7	17	24	1	2	1	21	0	7	3	6	36	3	0	0	3	0	3	14	0	0	6	1	0	0
Notodontidae	Odontosia	carmelita	Gen	0	0	0	0	0	0	0	0	0	1	1	0	0	0	0	0	0	0	2	0	0	0	0	0	0	1	1	0	0	0	0	2	0	0	0	0	0	0	1	0	0	0	0	0	0	0
Notodontidae	Gluphisia	crenata	Gen	0	0	0	0	0	1	2	0	0	1	0	127	12	19	0	2	0	0	0	0	0	0	2	5	0	0	0	0	0	0	0	0	0	0	0	0	0	0	0	0	0	1	0	0	0	0
Notodontidae	Phalera	bucephala	Gen	21	0	4	1	12	29	13	0	21	15	0	20	41	19	15	1	3	0	0	2	2	8	18	47	5	1	1	44	1	2	2	16	0	1	0	0	0	0	0	26	0	9	49	8	0	0
Notodontidae	Peridea	anceps	Spec	7	1	0	0	10	25	7	6	0	0	3	3	7	0	1	1	0	0	33	0	0	0	22	28	3	1	0	13	0	0	0	0	2	0	0	0	0	0	0	1	0	0	0	0	0	0
Notodontidae	Stauropus	fagi	Gen	37	1	1	50	4	14	0	0	65	11	8	15	6	56	5	8	20	1	8	13	0	0	13	29	13	4	2	73	4	24	10	27	41	7	5	8	0	1	0	138	0	0	12	0	4	0
Notodontidae	Harpyia	milhauseri	Gen	5	0	0	0	3	6	0	2	0	7	5	0	0	0	0	0	0	0	0	0	0	0	1	0	2	5	0	8	2	0	0	0	3	0	0	0	0	0	0	2	0	0	0	0	0	0
Noctuidae	Moma	alpium	Gen	3	0	0	1	4	0	0	0	2	1	3	8	11	7	1	3	0	0	6	0	3	12	1	0	12	0	0	0	0	0	0	0	1	0	0	0	0	0	0	26	0	0	0	0	0	0
Noctuidae	Acronicta	alni	Gen	0	0	0	0	0	0	0	0	0	0	0	8	5	8	0	0	0	0	2	0	0	0	0	0	0	1	8	0	1	5	0	0	0	3	8	0	1	0	0	6	0	0	0	0	5	0
Noctuidae	Acronicta	psi	Gen	3	2	0	1	10	1	0	0	2	0	3	1	0	2	0	0	2	0	2	1	0	2	0	1	2	0	2	0	3	8	0	3	9	2	2	0	1	0	1	1	0	0	1	0	0	0
Noctuidae	Acronicta	aceris	Gen	0	0	0	0	0	0	0	0	0	0	0	1	0	4	0	0	0	0	1	0	0	0	1	1	0	0	0	0	0	0	0	0	0	0	0	0	0	0	0	4	0	0	0	0	0	0
Noctuidae	Acronicta	leporina	Gen	0	0	0	0	0	0	0	0	0	1	0	4	10	5	0	0	0	0	1	0	0	0	0	0	1	0	3	0	2	0	0	0	0	1	3	0	0	0	0	0	0	0	1	0	0	0
Noctuidae	Acronicta	megacephala	Gen	0	2	0	2	4	0	3	1	3	3	0	31	51	19	1	2	0	0	0	1	0	0	9	9	0	0	1	1	0	2	0	1	3	1	0	0	0	0	0	5	0	3	0	0	1	2
Noctuidae	Acronicta	strigosa	Gen	0	0	0	0	0	0	0	0	0	1	0	13	4	0	0	0	0	0	0	0	0	0	2	6	0	0	0	0	0	0	0	0	0	0	0	0	0	0	0	0	0	12	0	0	8	0
Noctuidae	Acronicta	auricoma	Gen	0	1	1	0	2	1	0	0	0	2	3	0	0	0	0	7	0	1	3	0	0	0	0	0	0	3	5	0	2	1	0	0	2	3	0	0	0	0	0	0	0	1	1	1	1	1
Noctuidae	Acronicta	rumicis	Gen	19	3	4	2	33	23	10	8	5	9	9	4	16	18	7	13	0	2	4	0	0	1	2	0	7	8	0	6	4	1	1	1	21	1	1	0	0	2	0	3	0	27	6	0	41	18
Noctuidae	Craniophora	ligustri	Gen	11	0	0	13	0	6	4	1	110	12	5	55	218	195	17	6	8	1	3	8	7	15	56	62	0	0	0	47	5	8	1	0	113	0	3	0	0	2	0	2	0	37	32	0	25	20
Noctuidae	Cryphia	algae	Gen	15	0	1	0	30	504	0	4	0	3	18	0	8	0	0	1	0	0	1	0	0	0	1	0	0	0	0	1	0	0	0	0	1	0	0	0	0	0	0	4	0	0	0	0	0	0
Noctuidae	Herminia	tarsicrinalis	Gen	4	10	14	1	0	12	8	0	0	28	35	57	54	8	16	23	0	0	3	1	0	7	18	21	6	0	0	0	0	3	3	0	3	0	0	0	0	0	0	90	0	12	1	0	14	7
Noctuidae	Herminia	grisealis	Gen	8	14	6	4	14	11	4	0	17	12	17	7	35	64	33	9	0	0	18	6	8	7	73	37	1	0	0	21	1	33	56	3	46	4	6	0	0	0	0	38	0	2	6	0	21	3
Noctuidae	Polypogon	tentacularia	Gen	0	0	0	0	0	10	0	0	1	2	135	0	0	0	4	8	0	0	3	0	0	0	0	0	0	0	0	0	0	0	0	0	0	0	0	0	0	0	0	3	0	0	0	0	0	0
Noctuidae	Pechipogo	strigilata	Gen	0	0	0	0	2	8	13	0	0	1	2	0	1	4	8	5	0	0	0	0	0	0	4	16	15	0	0	16	0	0	0	0	4	0	0	0	0	0	0	42	0	3	0	0	34	15
Noctuidae	Zanclognatha	tarsipennalis	Gen	0	9	8	3	0	4	4	0	0	11	18	3	16	9	12	27	3	0	5	2	1	7	12	11	5	1	0	1	0	6	4	0	3	0	20	0	0	1	0	38	0	0	0	0	6	5
Noctuidae	Catocala	sponsa	Spec	0	0	0	0	0	0	0	0	0	2	0	0	0	0	0	0	0	0	0	0	0	0	0	0	0	0	0	0	0	0	0	0	3	0	0	0	0	1	0	0	0	0	0	0	0	0
Noctuidae	Catocala	fraxini	Gen	0	1	1	0	0	0	0	1	0	0	0	1	0	0	0	0	0	0	0	0	0	0	0	0	0	2	0	0	1	0	0	0	1	0	0	0	0	0	0	0	0	0	0	0	0	0
Noctuidae	Catocala	nupta	Gen	0	0	0	0	0	0	0	0	0	0	0	1	2	0	0	0	1	0	2	0	2	1	1	0	1	0	0	0	2	0	0	2	1	0	0	0	0	0	0	0	0	0	0	2	0	0
Noctuidae	Catocala	promissa	Spec	1	0	0	0	1	1	0	0	0	0	0	0	0	0	0	2	0	0	0	0	0	0	0	0	1	0	0	0	0	0	0	0	0	0	0	0	0	0	0	0	0	0	0	0	0	0
Noctuidae	Catocala	fulminea	Gen	0	0	0	0	3	2	0	0	0	0	0	0	0	0	0	0	0	0	0	0	0	0	0	0	0	0	0	0	0	0	0	0	0	0	0	0	0	0	0	6	0	7	0	0	0	0
Noctuidae	Lygephila	pastinum	Gen	0	0	0	0	0	0	0	0	8	2	0	2	1	1	0	1	1	0	0	1	0	0	2	1	0	0	0	0	1	0	0	0	2	0	2	0	0	0	0	9	0	0	0	7	0	0
Noctuidae	Lygephila	viciae	Gen	1	0	0	0	0	0	0	0	5	0	8	0	0	1	0	0	0	0	0	0	0	0	0	0	0	0	0	1	0	0	0	0	1	0	2	0	0	0	0	15	0	0	0	4	0	0
Noctuidae	Lygephila	craccae	Gen	0	0	0	0	0	1	0	0	0	0	18	0	0	0	0	0	0	0	0	0	0	0	0	0	0	0	0	0	0	0	0	0	0	0	0	0	0	0	0	0	0	0	0	0	0	0
Noctuidae	Callistege	mi	Gen	0	0	0	0	0	0	0	0	0	0	4	0	0	0	0	0	0	0	0	0	0	0	0	0	0	0	0	0	0	0	0	0	0	0	0	0	0	0	0	4	0	0	0	0	0	0
Noctuidae	Euclidia	glyphica	Gen	0	0	0	0	0	1	0	0	0	0	7	1	7	0	0	0	0	0	0	0	0	0	4	0	0	0	0	5	1	0	0	0	0	0	0	0	0	0	0	8	25	0	1	50	0	0
Noctuidae	Laspeyria	flexula	Gen	10	58	26	2	18	4	2	3	4	28	21	18	10	24	21	44	0	0	7	12	0	0	7	1	57	7	2	24	21	12	15	4	11	1	4	0	0	3	3	10	0	8	4	1	37	28
Noctuidae	Scoliopteryx	libatrix	Gen	1	0	0	0	0	4	1	2	0	3	0	4	5	0	2	0	0	0	2	0	0	0	2	0	0	1	0	1	1	0	0	0	0	0	3	0	0	0	6	1	0	1	11	0	0	1
Noctuidae	Hypena	proboscidalis	Gen	4	127	47	12	16	33	48	20	48	30	27	49	263	45	41	68	23	9	19	17	25	13	86	28	13	1	0	67	3	70	52	18	62	7	35	2	7	3	4	105	0	60	26	3	60	21
Noctuidae	Hypena	crassalis	Gen	17	52	32	2	12	1	0	0	0	2	0	0	0	0	0	0	5	17	0	2	1	0	0	0	27	11	8	6	0	1	1	6	4	8	2	1	11	0	0	0	0	0	46	3	2	1
Noctuidae	Phytometra	viridaria	Spec	0	0	0	0	0	0	0	0	0	0	0	0	0	0	0	0	0	0	0	0	0	0	0	0	0	0	0	0	0	0	0	0	0	0	0	0	0	0	2	0	0	0	6	49	0	0
Noctuidae	Rivula	sericealis	Gen	3	13	9	0	3	89	3	2	6	50	18	47	448	64	33	19	7	8	6	1	0	4	20	227	8	0	0	21	18	5	13	1	13	1	1	0	0	1	0	26	0	45	0	0	181	182
Noctuidae	Parascotia	fuliginaria	Gen	0	0	0	0	0	0	0	1	0	32	0	0	0	0	0	0	0	0	0	0	0	0	1	0	0	0	0	1	0	0	0	0	0	0	0	0	0	2	0	0	0	0	0	1	0	0
Noctuidae	Colobochyla	salicalis	Gen	1	0	0	0	0	6	0	0	0	1	1	13	4	3	0	1	0	0	0	0	0	0	0	0	0	1	0	1	0	0	0	0	0	0	0	0	0	0	0	1	0	0	0	0	5	0
Noctuidae	Euchalcia	variabilis	Gen	0	0	0	0	0	0	0	0	1	53	0	0	0	0	0	0	1	0	0	0	0	0	15	24	0	0	0	0	0	0	0	0	0	0	0	0	0	8	6	1	0	0	28	0	53	40
Noctuidae	Polychrysia	moneta	Gen	0	0	0	0	0	0	0	0	0	0	0	2	9	0	0	0	0	0	0	0	0	0	0	4	0	0	0	0	0	0	0	0	0	0	0	0	0	4	0	0	0	0	1	0	4	0
Noctuidae	Lamprotes	c-aureum	Gen	0	0	0	0	0	0	0	0	0	0	0	2	2	0	0	0	0	0	0	0	0	0	5	12	0	0	0	0	0	0	0	0	0	0	0	0	0	0	0	0	0	5	0	0	0	0
Noctuidae	Diachrysia	chrysitis	Gen	4	9	9	2	0	12	3	1	14	5	31	25	115	15	3	2	1	0	3	0	1	11	18	16	0	0	0	9	9	14	7	1	5	4	3	1	0	1	0	16	0	1	21	0	10	7
Noctuidae	Macdunnoughia	confusa	Gen	0	1	0	0	0	0	0	0	0	1	11	0	0	0	0	0	0	0	0	0	0	0	1	0	0	2	0	0	1	0	0	0	3	0	0	0	0	0	0	0	0	0	0	0	1	1
Noctuidae	Plusia	festucae	Gen	0	0	0	0	0	0	0	0	0	1	2	6	18	0	0	0	0	0	0	0	0	0	3	0	0	0	0	0	1	0	0	0	0	0	0	0	0	0	0	0	0	0	0	0	0	0
Noctuidae	Plusia	putnami	Gen	0	0	0	0	0	0	0	0	0	0	0	0	14	0	0	0	0	0	0	0	0	0	0	0	0	0	17	0	0	1	0	1	0	0	1	0	0	0	0	0	0	0	0	0	0	0
Noctuidae	Autographa	gamma	Gen	12	29	22	5	10	55	3	15	3	13	128	24	28	36	14	25	3	0	18	1	0	20	43	3	2	14	6	4	11	23	6	9	19	9	3	10	4	403	419	6	220	3	66	80	10	4
Noctuidae	Autographa	pulchrina	Gen	9	0	0	4	1	5	0	0	11	12	2	9	16	10	0	3	5	1	5	0	2	7	9	0	1	0	1	9	3	14	6	4	6	0	5	0	0	8	9	5	0	0	33	0	1	1
Noctuidae	Autographa	jota	Gen	0	0	0	0	0	0	0	0	0	0	0	0	0	0	0	0	1	0	0	0	0	0	0	0	0	0	0	0	0	0	0	0	0	0	0	0	0	8	9	0	0	0	27	7	0	0
Noctuidae	Autographa	bractea	Gen	0	1	2	0	0	0	0	0	0	0	0	0	0	0	0	0	0	0	0	0	0	0	0	0	0	0	1	0	1	1	0	1	0	0	0	0	0	7	3	0	0	0	1	4	0	0
Noctuidae	Syngrapha	interrogationis	Gen	0	0	0	0	0	0	0	0	0	0	0	0	0	0	0	0	0	2	0	0	0	0	0	0	0	0	1	0	0	0	0	0	0	0	0	0	0	22	4	0	0	0	4	0	0	0
Noctuidae	Abrostola	tripartita	Spec	4	0	0	0	0	2	2	0	8	0	1	1	2	7	3	2	1	0	2	0	2	1	1	4	0	0	0	3	0	7	3	0	1	3	2	0	0	0	0	26	0	0	9	3	0	0
Noctuidae	Abrostola	asclepiadis	Spec	0	0	0	2	0	0	0	0	1	0	0	0	0	5	0	0	0	0	0	0	0	0	1	0	0	0	0	0	0	0	0	0	0	0	0	0	0	0	1	16	0	0	1	8	0	0
Noctuidae	Abrostola	triplasia	Spec	0	2	0	0	1	1	0	1	0	0	1	5	2	3	0	1	0	1	1	0	2	0	7	3	0	0	0	1	0	1	1	0	5	0	0	0	0	0	0	9	0	4	0	0	11	0
Noctuidae	Protodeltote	pygarga	Gen	131	237	140	8	60	75	1	10	30	37	44	70	96	57	25	37	27	14	62	6	20	7	127	169	60	23	3	43	160	22	3	4	37	8	7	1	1	3	21	88	0	96	20	11	19	15
Noctuidae	Deltote	deceptoria	Gen	10	4	2	0	0	24	3	1	2	11	35	9	18	30	1	1	0	0	1	0	0	0	3	3	1	9	0	1	47	2	6	1	2	3	1	3	0	0	0	14	0	0	0	26	0	0
Noctuidae	Deltote	uncula	Gen	0	0	0	0	0	0	0	0	0	1	0	0	1	0	0	0	0	0	0	0	0	0	0	0	0	0	0	0	0	0	0	0	0	0	0	0	0	0	0	0	0	0	0	0	0	0
Noctuidae	Deltote	bankiana	Gen	0	0	0	0	0	0	0	0	0	0	0	53	15	8	0	12	0	0	3	0	0	0	21	0	0	0	0	0	0	0	0	0	0	0	0	0	0	0	0	0	0	0	0	0	0	0
Noctuidae	Trisateles	emortualis	Gen	6	10	6	10	14	18	4	3	14	13	43	10	3	15	12	25	10	0	8	14	7	1	8	3	10	10	0	8	9	21	12	0	61	0	3	0	0	0	3	25	0	4	0	0	13	1
Noctuidae	Cucullia	lactucae	Gen	0	0	0	0	1	0	0	0	0	0	0	0	0	0	0	0	0	0	0	0	0	0	0	0	0	0	0	0	0	0	0	0	0	0	0	0	0	0	0	0	0	0	0	0	0	0
Noctuidae	Cucullia	umbratica	Gen	0	0	0	0	1	0	0	0	0	0	0	0	0	0	0	0	0	0	0	0	0	7	0	0	0	2	1	0	3	0	1	1	1	0	0	0	0	0	0	0	0	0	0	0	0	0
Noctuidae	Shargacucullia	scrophulariae	Gen	0	0	0	2	0	0	0	0	0	0	0	0	0	1	0	0	0	0	0	0	0	0	0	0	0	0	0	2	0	3	4	0	0	0	0	0	0	0	0	1	0	0	0	0	0	0
Noctuidae	Shargacucullia	verbasci	Gen	0	0	0	0	0	0	0	0	0	0	0	0	1	0	0	0	0	0	1	0	0	0	0	0	0	0	0	0	0	0	0	0	0	0	0	0	0	0	0	15	0	0	0	0	0	0
Noctuidae	Callierges	ramosa	Gen	0	0	0	1	0	0	0	0	6	0	0	0	0	4	0	0	0	0	0	0	0	0	0	0	0	0	0	0	3	1	0	0	0	0	0	0	0	0	0	0	0	0	2	0	0	0
Noctuidae	Amphipyra	pyramidea	Gen	2	0	0	0	6	4	2	1	0	6	10	3	9	1	2	6	1	0	16	0	3	6	3	0	4	3	0	5	8	4	1	5	16	0	0	3	0	1	0	1	0	1	4	0	1	0
Noctuidae	Amphipyra	berbera	Gen	5	0	0	0	1	1	0	1	0	4	3	0	2	2	1	3	0	0	3	1	7	4	2	0	0	0	0	5	0	0	0	0	0	0	0	0	0	4	0	5	0	1	1	0	0	0
Noctuidae	Amphipyra	perflua	Gen	0	0	0	0	0	0	0	0	0	0	0	0	0	0	0	0	0	0	0	0	0	0	0	0	0	0	0	0	0	0	0	0	0	0	0	0	0	4	0	0	0	10	0	0	0	0
Noctuidae	Amphipyra	tragopoginis	Gen	3	0	0	0	0	21	2	4	1	7	5	1	7	0	0	0	0	1	3	0	0	0	7	0	0	1	0	6	2	0	0	3	3	0	0	0	0	1	0	0	0	0	0	0	0	0
Noctuidae	Asteroscopus	sphinx	Gen	0	0	0	0	0	0	0	0	0	0	0	0	0	0	0	0	0	0	1	0	0	0	0	0	0	0	0	15	0	0	0	0	0	0	0	0	0	0	0	0	0	0	0	0	0	0
Noctuidae	Brachionycha	nubeculosa	Gen	0	0	0	0	0	0	0	0	0	7	0	0	0	0	0	0	0	0	2	0	0	0	0	0	0	1	0	8	3	0	0	0	20	0	0	0	0	0	0	0	0	0	0	0	0	0
Noctuidae	Diloba	caeruleocephala	Gen	0	0	0	0	0	1	1	0	0	10	4	0	2	0	8	0	0	0	0	0	0	0	0	0	0	0	0	13	0	0	0	0	0	0	0	0	0	0	0	0	0	0	0	0	0	0
Noctuidae	Pyrrhia	umbra	Gen	0	0	0	0	0	1	0	0	0	0	9	0	0	0	0	0	0	0	0	0	0	0	0	0	0	0	0	0	9	0	0	0	1	0	0	0	0	0	0	5	0	0	0	0	1	0
Noctuidae	Elaphria	venustula	Gen	0	26	4	0	0	3	0	0	0	12	8	4	2	0	0	18	0	0	2	1	0	1	10	0	0	1	0	0	0	0	0	0	0	0	0	0	0	0	0	19	0	0	0	0	1	0
Noctuidae	Caradrina	morpheus	Gen	0	0	0	0	0	16	3	0	1	3	0	4	23	0	0	0	0	0	0	2	0	1	1	0	0	0	1	0	0	0	0	0	0	0	0	0	0	0	0	10	0	0	0	0	1	0
Noctuidae	Hoplodrina	octogenaria	Gen	14	8	17	7	20	46	20	0	30	9	25	7	41	9	33	16	0	0	0	15	4	8	9	9	3	5	0	3	4	3	0	1	11	0	0	0	0	0	3	150	0	1	2	0	21	9
Noctuidae	Hoplodrina	blanda	Gen	25	15	15	16	40	100	11	15	36	17	12	0	0	20	27	10	2	0	0	12	3	8	1	2	0	12	0	182	8	2	0	0	41	0	6	0	0	0	3	90	0	11	0	8	8	0
Noctuidae	Hoplodrina	respersa	Gen	0	0	0	0	0	0	0	0	1	0	0	0	0	2	0	0	0	0	0	0	0	0	0	0	0	0	0	1	0	1	0	0	1	0	0	0	0	0	4	69	0	0	0	0	0	0
Noctuidae	Hoplodrina	ambigua	Gen	12	15	15	0	10	9	0	1	0	0	5	0	105	1	0	0	1	0	0	0	0	0	0	0	5	6	0	1	3	0	1	0	7	0	0	0	0	0	0	20	0	3	0	0	0	1
Noctuidae	Charanyca	trigrammica	Gen	13	0	0	0	11	20	6	0	14	1	5	6	40	18	0	0	0	0	0	0	0	0	1	1	1	1	0	27	2	0	3	0	10	0	5	0	0	0	0	26	0	3	0	0	1	0
Noctuidae	Atypha	pulmonaris	Gen	0	0	0	0	0	0	0	0	1	2	1	2	0	4	6	1	0	0	1	0	1	0	8	4	0	2	0	0	0	0	0	0	0	0	0	0	0	0	0	3	0	0	0	0	0	0
Noctuidae	Dypterygia	scabriuscula	Gen	0	0	0	0	0	0	0	0	0	1	0	0	0	0	0	0	0	0	0	0	0	0	0	0	0	0	0	1	0	1	0	0	0	0	0	0	0	0	0	0	0	0	0	0	2	0
Noctuidae	Rusina	ferruginea	Gen	6	20	35	2	31	24	10	0	4	134	22	26	66	0	2	0	0	2	6	0	1	8	13	14	13	0	0	5	3	2	2	6	1	1	0	0	0	0	0	73	0	1	64	40	54	24
Noctuidae	Euplexia	lucipara	Gen	11	10	4	0	6	2	0	0	9	3	1	26	57	17	1	2	0	1	10	2	1	7	42	6	4	1	0	10	2	40	12	11	8	4	22	0	3	0	0	28	0	6	36	4	24	4
Noctuidae	Phlogophora	meticulosa	Gen	0	3	3	0	0	2	0	0	0	0	0	17	10	4	0	0	0	0	4	0	0	0	3	1	0	0	1	0	1	1	0	3	2	0	1	0	0	0	2	0	0	1	142	13	0	0
Noctuidae	Phlogophora	scita	Gen	0	0	0	0	0	0	0	0	0	0	0	0	0	0	0	0	0	0	0	0	0	0	0	0	0	0	0	0	0	3	0	26	0	0	0	0	0	0	0	0	0	0	11	0	0	0
Noctuidae	Hyppa	rectilinea	Gen	0	1	0	0	1	0	0	0	0	0	0	0	0	0	0	0	1	0	0	0	0	0	0	0	0	0	8	0	0	2	0	19	0	0	2	0	1	0	5	0	0	0	10	8	0	0
Noctuidae	Actinotia	polyodon	Gen	0	0	0	0	0	4	0	0	0	0	0	0	0	1	0	0	0	0	0	0	0	0	0	0	0	0	0	0	0	1	0	0	0	0	1	0	0	0	0	1	0	0	0	0	0	0
Noctuidae	Ipimorpha	retusa	Gen	0	0	0	0	0	1	4	0	0	2	0	16	30	0	0	0	0	0	0	0	0	0	4	4	0	0	0	0	0	0	0	0	1	0	0	0	0	0	0	0	0	14	0	0	13	1
Noctuidae	Ipimorpha	subtusa	Gen	0	0	0	0	0	1	2	1	0	9	2	16	27	1	0	0	0	0	0	0	0	0	0	7	0	1	0	0	9	0	0	0	1	0	1	0	0	0	0	1	0	3	0	0	0	1
Noctuidae	Enargia	paleacea	Gen	0	1	0	0	0	0	0	0	1	0	1	2	10	0	0	0	0	0	1	0	0	0	1	0	0	0	0	0	3	2	1	2	0	0	0	0	0	0	0	0	0	0	0	0	0	0
Noctuidae	Parastichtis	ypsillon	Gen	0	0	0	0	0	0	0	0	0	2	0	5	17	0	1	0	0	0	0	0	0	0	8	1	0	0	0	0	1	0	0	0	0	0	1	0	0	0	0	0	0	3	0	0	0	1
Noctuidae	Cosmia	affinis	Spec	0	0	0	0	0	0	0	0	0	3	0	0	0	0	0	1	0	0	0	0	0	0	2	0	0	0	0	0	0	0	0	0	0	0	0	0	0	0	0	0	0	1	0	0	1	0
Noctuidae	Cosmia	pyralina	Gen	0	0	0	0	0	1	2	2	0	3	31	3	0	3	2	0	0	0	0	0	0	0	16	3	0	0	0	1	3	0	0	0	0	0	1	0	0	0	0	0	0	27	0	0	21	20
Noctuidae	Cosmia	trapezina	Gen	255	28	20	42	121	138	15	45	75	717	321	22	44	8	32	37	1	0	12	20	7	7	47	25	12	14	1	208	20	24	13	11	36	6	7	4	0	11	0	10	1	26	5	0	36	29
Noctuidae	Xanthia	togata	Gen	0	0	0	0	0	0	4	4	0	0	0	0	8	1	1	0	0	0	0	0	0	0	0	0	0	0	0	0	0	1	0	1	0	2	1	0	0	0	0	0	0	0	0	0	0	0
Noctuidae	Xanthia	aurago	Gen	3	0	0	0	0	0	0	6	1	1	0	0	0	0	0	1	0	0	0	0	2	4	0	0	0	11	0	5	0	22	8	9	324	20	0	8	0	0	0	4	0	0	0	0	0	0
Noctuidae	Xanthia	icteritia	Gen	8	12	10	0	7	6	3	0	1	0	0	2	12	2	0	0	0	0	0	0	0	1	0	0	0	0	0	0	0	0	0	0	0	0	0	0	0	0	0	0	0	0	0	0	0	0
Noctuidae	Xanthia	citrago	Spec	0	0	0	0	0	0	0	2	0	1	1	0	0	0	0	0	0	0	0	1	0	0	0	0	0	0	0	1	0	10	0	0	4	0	0	0	0	0	0	0	0	0	0	0	0	0
Noctuidae	Agrochola	lychnidis	Gen	0	0	0	0	0	0	0	0	0	0	0	0	0	0	0	0	0	0	0	0	0	0	0	0	0	4	0	1	2	0	3	0	1	0	0	0	0	0	0	0	0	0	0	0	0	0
Noctuidae	Agrochola	circellaris	Gen	0	8	4	0	0	4	0	0	0	3	0	0	2	0	1	9	0	0	0	1	0	0	5	0	8	4	5	7	14	5	0	15	76	1	7	2	5	0	0	10	0	0	34	0	4	3
Noctuidae	Agrochola	lota	Gen	0	4	0	0	0	0	1	3	0	1	0	0	4	0	0	0	0	0	0	0	0	0	2	0	1	0	2	0	3	0	4	1	1	0	12	0	0	0	0	0	0	0	2	0	0	0
Noctuidae	Agrochola	macilenta	Gen	0	4	0	0	0	1	0	0	0	0	0	0	0	0	0	1	0	0	1	0	0	0	2	0	0	4	1	11	9	9	1	21	43	2	0	0	0	0	0	5	0	0	8	0	0	0
Noctuidae	Agrochola	nitida	Gen	0	0	0	0	0	3	0	0	0	0	0	0	9	0	0	1	0	0	0	0	1	0	0	0	0	0	0	0	0	0	0	0	0	0	0	0	0	0	0	0	0	0	1	0	0	0
Noctuidae	Agrochola	helvola	Gen	0	3	3	0	0	0	1	4	0	1	0	0	0	0	0	0	0	0	0	0	0	0	0	0	0	1	7	0	1	1	0	6	3	1	0	0	0	0	0	0	0	0	5	0	0	0
Noctuidae	Agrochola	litura	Gen	0	0	1	0	0	1	1	1	0	0	0	0	0	1	1	0	0	0	0	0	0	0	0	0	3	1	2	0	0	1	0	1	8	1	0	0	2	0	0	2	0	0	0	6	0	0
Noctuidae	Eupsilia	transversa	Gen	0	18	12	0	0	2	6	3	0	85	43	0	1	0	7	4	0	0	36	3	0	0	0	0	2	18	1	27	22	0	1	0	67	0	6	0	0	0	0	41	0	5	18	0	0	0
Noctuidae	Conistra	vaccinii	Gen	2	31	35	0	0	1	8	1	0	55	14	0	0	0	9	28	0	0	7	15	0	0	0	0	17	84	8	128	33	21	10	9	46	6	20	3	0	0	0	60	0	0	0	0	20	25
Noctuidae	Conistra	rubiginosa	Gen	0	0	0	0	0	0	0	0	0	0	0	0	0	0	0	0	0	0	0	0	0	0	0	0	0	1	0	0	1	0	0	0	0	0	0	0	0	0	0	0	0	0	0	0	0	0
Noctuidae	Conistra	rubiginea	Gen	0	0	0	0	0	0	0	0	0	1	0	0	0	0	0	0	0	0	0	0	0	0	0	0	0	0	0	1	0	0	0	0	3	0	0	0	0	0	0	0	0	0	0	0	0	0
Noctuidae	Brachylomia	viminalis	Gen	20	1	0	0	0	4	0	13	0	4	0	3	3	23	10	0	0	0	0	3	0	4	23	15	2	0	0	2	3	2	1	2	3	2	8	0	1	36	3	0	0	0	14	2	0	0
Noctuidae	Lithomoia	solidaginis	Gen	0	0	1	0	0	0	0	0	0	0	0	0	0	0	0	0	0	2	0	0	0	0	0	0	0	0	1	0	0	0	0	4	0	0	0	0	0	0	0	0	0	0	0	0	0	0
Noctuidae	Lithophane	socia	Gen	0	1	1	0	0	0	0	0	0	1	0	1	1	0	0	0	0	0	0	0	0	0	3	2	0	0	0	1	0	0	0	0	0	0	0	0	0	0	0	1	0	0	12	3	3	0
Noctuidae	Lithophane	ornitopus	Gen	0	0	0	0	1	0	0	0	0	0	0	0	0	0	0	0	0	0	1	1	0	0	0	0	1	9	0	5	1	0	0	1	11	0	0	0	0	0	0	0	0	0	0	0	0	0
Noctuidae	Xylena	vetusta	Gen	0	0	0	0	0	0	0	0	0	0	0	0	1	0	0	0	1	0	0	0	0	0	0	0	0	1	1	0	0	0	0	1	0	0	0	0	0	0	4	0	0	0	24	4	0	0
Noctuidae	Allophyes	oxyacanthae	Gen	0	0	0	0	0	0	0	0	0	39	34	0	1	0	8	2	0	0	0	7	0	0	3	0	1	0	0	2	12	1	0	6	7	0	2	0	0	0	0	8	0	1	12	6	8	8
Noctuidae	Dichonia	aprilina	Gen	0	0	0	0	0	0	0	0	0	2	0	0	0	0	0	1	0	0	0	0	0	0	0	0	1	2	0	0	0	0	0	0	0	0	0	0	0	0	0	1	0	0	0	0	0	0
Noctuidae	Antitype	chi	Gen	0	0	0	0	1	0	0	0	0	0	0	0	0	0	0	0	0	0	0	0	0	0	0	0	0	0	0	0	0	0	0	1	0	2	0	0	0	0	0	0	0	0	0	3	0	0
Noctuidae	Ammoconia	caecimacula	Gen	0	0	0	0	0	0	0	1	0	1	1	0	0	0	0	0	0	0	0	0	0	0	0	0	0	0	0	0	0	0	0	0	0	0	0	0	0	0	0	1	0	0	0	0	0	0
Noctuidae	Polymixis	gemmea	Gen	0	0	0	0	0	0	0	0	0	0	0	0	0	0	0	0	0	0	0	0	0	0	0	0	0	0	2	0	0	1	1	0	0	4	0	0	0	10	0	0	0	0	1	0	0	0
Noctuidae	Blepharita	satura	Gen	4	16	14	0	0	3	5	5	0	3	0	0	1	3	7	8	7	0	1	0	8	9	0	0	1	1	0	3	0	11	7	10	0	5	0	3	1	0	1	1	0	1	37	7	0	0
Noctuidae	Mniotype	adusta	Gen	0	0	0	0	0	0	0	0	0	0	0	0	0	0	0	1	0	0	0	0	0	0	0	0	0	0	3	0	0	1	0	0	0	0	0	0	0	25	7	0	0	0	2	0	0	0
Noctuidae	Apamea	monoglypha	Gen	19	4	12	9	23	29	1	3	24	16	8	5	15	11	17	12	2	4	4	15	1	3	6	1	0	6	5	3	1	10	16	8	10	7	16	1	1	24	11	3	4	1	7	0	4	1
Noctuidae	Apamea	lithoxylaea	Gen	1	0	1	0	1	5	0	0	2	2	1	0	0	0	0	0	0	1	0	2	0	1	1	0	0	0	0	1	1	1	2	1	4	2	1	0	0	0	0	15	0	0	0	0	0	1
Noctuidae	Apamea	sublustris	Gen	6	0	0	0	6	15	0	0	19	1	2	0	13	2	0	0	1	0	0	0	0	0	0	3	0	1	0	2	0	1	1	0	3	0	0	0	0	0	1	15	0	0	0	0	3	3
Noctuidae	Apamea	crenata	Gen	5	4	3	5	2	9	0	0	8	16	2	11	10	26	0	0	1	0	4	0	0	0	7	4	3	0	1	2	1	10	4	3	3	3	0	0	0	1	2	0	0	1	4	7	5	0
Noctuidae	Apamea	epomidion	Gen	0	0	0	2	1	1	0	0	2	1	0	3	0	0	0	0	0	0	0	0	0	0	0	1	0	0	0	2	0	8	2	0	1	0	0	0	0	0	0	1	0	0	0	0	0	0
Noctuidae	Apamea	lateritia	Gen	0	0	0	0	0	0	0	0	0	0	0	0	0	0	0	0	0	0	0	0	0	0	0	0	0	0	0	0	0	2	0	0	0	1	0	0	0	0	0	0	0	0	0	0	0	0
Noctuidae	Apamea	rubrirena	Gen	0	0	0	0	0	0	0	0	0	0	0	0	0	0	0	0	0	0	0	0	0	0	0	0	0	0	2	0	0	1	0	0	0	0	1	0	2	20	84	0	0	0	10	0	0	0
Noctuidae	Apamea	remissa	Gen	0	0	0	0	0	0	0	0	0	0	0	0	1	0	0	0	0	0	0	0	0	0	0	0	0	0	0	0	0	0	0	0	0	0	2	0	0	0	0	0	0	0	0	0	0	0
Noctuidae	Apamea	unanimis	Gen	0	0	0	0	0	0	0	0	0	0	0	4	1	0	0	1	0	0	2	0	0	0	0	3	0	1	1	0	0	1	0	1	0	0	0	0	0	0	0	0	0	2	0	0	1	0
Noctuidae	Apamea	illyria	Gen	0	1	0	0	2	1	0	1	0	0	0	0	0	0	0	0	0	0	1	0	0	0	0	0	0	0	0	0	2	8	3	4	0	0	0	0	0	0	0	0	0	0	1	0	0	0
Noctuidae	Apamea	anceps	Gen	3	0	0	6	4	2	2	0	6	15	19	11	45	2	0	2	0	0	9	0	0	0	8	8	0	7	0	6	3	0	0	0	0	0	3	0	0	0	0	22	0	0	0	0	1	0
Noctuidae	Apamea	sordens	Gen	0	0	0	0	4	3	0	0	0	0	0	2	1	13	0	0	0	0	0	0	0	0	5	0	0	1	0	2	0	0	0	1	0	1	0	0	0	0	0	2	0	0	0	0	4	0
Noctuidae	Apamea	scolopacina	Gen	14	20	26	24	16	13	11	18	28	15	3	0	22	26	36	37	19	8	8	16	0	1	20	7	1	8	2	52	21	25	44	29	49	21	40	2	1	42	0	5	0	15	32	0	31	23
Noctuidae	Apamea	ophiogramma	Gen	0	0	0	0	0	0	0	0	0	0	0	17	47	0	0	0	0	0	2	0	0	0	30	11	0	0	0	0	0	1	0	0	0	0	2	0	0	0	0	0	0	2	0	0	0	4
Noctuidae	Oligia	strigilis	Gen	18	8	4	21	37	20	0	1	15	14	23	33	81	18	0	0	0	5	12	0	7	20	38	35	7	3	2	55	7	5	0	0	31	0	0	1	0	0	0	43	0	2	16	0	0	3
Noctuidae	Oligia	versicolor	Gen	4	3	0	6	5	1	0	0	3	23	15	23	23	24	29	15	10	2	4	7	3	3	22	15	1	0	0	15	8	2	0	0	21	0	1	0	0	2	15	21	1	2	13	0	2	7
Noctuidae	Oligia	latruncula	Gen	14	8	10	26	20	13	0	3	13	16	34	8	17	25	10	20	3	1	5	1	3	8	12	24	15	3	1	13	27	7	4	0	8	0	1	0	1	0	0	27	0	9	4	0	10	4
Noctuidae	Mesoligia	furuncula	Gen	3	2	10	2	21	16	0	3	0	1	12	0	15	0	0	3	0	0	0	1	0	0	0	0	0	1	0	1	1	0	1	0	3	0	0	0	0	0	0	4	0	0	0	0	0	0
Noctuidae	Mesoligia	literosa	Gen	0	0	0	0	0	0	0	0	0	0	0	0	0	0	0	0	0	0	0	0	0	0	0	0	0	0	0	0	0	1	0	3	0	1	0	1	0	0	0	0	0	0	0	0	0	0
Noctuidae	Mesapamea	secalis	Gen	90	5	13	16	130	70	6	12	15	13	10	5	41	1	4	1	0	1	6	6	3	0	8	10	10	5	0	11	11	13	9	7	21	2	6	0	3	36	10	24	0	1	3	0	7	7
Noctuidae	Mesapamea	didyma	Gen	11	2	7	7	3	14	0	2	4	5	1	2	0	3	4	1	4	2	0	5	2	4	4	0	2	1	0	0	3	2	2	0	2	0	1	0	0	25	0	4	1	0	0	3	4	10
Noctuidae	Photedes	minima	Gen	0	3	2	0	0	1	2	0	0	13	0	23	8	12	38	19	0	0	1	0	1	0	9	9	0	0	2	0	0	0	0	0	0	0	0	0	0	0	0	1	0	2	3	4	18	35
Noctuidae	Luperina	testacea	Gen	0	0	0	0	0	8	0	0	0	0	0	0	0	0	0	3	0	0	0	0	0	0	0	0	0	0	1	2	0	0	0	0	0	0	0	1	0	0	0	0	0	0	0	0	0	0
Noctuidae	Amphipoea	oculea	Gen	3	0	0	0	1	2	0	1	0	0	0	0	17	0	0	0	0	0	2	0	0	0	2	3	0	0	0	2	1	0	0	0	0	0	3	0	0	0	0	0	0	0	0	0	0	0
Noctuidae	Amphipoea	fucosa	Gen	0	0	0	0	0	0	0	0	0	0	0	0	0	0	0	0	0	0	0	1	0	0	0	0	0	0	0	0	1	0	0	0	0	0	0	0	0	0	0	0	0	2	0	0	0	0
Noctuidae	Hydraecia	micacea	Gen	0	0	0	0	0	2	0	0	0	0	0	36	49	0	0	3	0	0	0	0	0	0	1	2	0	0	0	0	3	0	0	0	0	0	0	0	0	0	0	0	0	2	0	0	3	0
Noctuidae	Celaena	leucostigma	Gen	0	0	0	0	0	0	0	0	0	0	0	3	38	0	0	0	0	0	0	0	0	0	0	1	0	0	0	0	0	0	0	0	0	0	0	0	0	1	0	0	0	0	0	0	0	0
Noctuidae	Chortodes	extrema	Spec	0	0	0	0	0	12	0	0	0	0	0	1	2	0	0	0	0	0	0	0	0	0	4	1	0	0	0	0	0	0	0	0	0	0	0	0	0	0	0	0	0	0	0	0	0	0
Noctuidae	Chortodes	fluxa	Spec	0	0	3	0	1	8	0	0	0	0	0	17	38	1	0	5	0	0	1	0	0	0	9	4	0	2	0	0	0	0	0	0	0	0	0	0	0	0	0	0	0	1	0	0	8	8
Noctuidae	Chortodes	pygmina	Gen	0	0	1	0	0	0	0	0	0	13	0	1	6	9	4	9	2	1	0	0	0	0	0	0	0	2	0	0	0	0	0	0	0	1	0	0	0	0	0	0	0	0	11	5	0	0
Noctuidae	Hadula	trifolii	Gen	0	0	0	0	0	8	0	0	0	0	1	1	3	0	0	0	0	0	0	0	0	0	0	0	0	1	0	0	5	0	0	1	2	0	0	1	0	0	0	3	0	0	0	0	0	0
Noctuidae	Lacanobia	w-latinum	Gen	2	0	0	0	3	1	0	0	0	0	1	1	0	0	0	0	0	0	0	0	0	0	0	0	1	0	1	0	0	2	0	0	1	0	2	0	1	0	0	0	0	0	0	0	0	0
Noctuidae	Lacanobia	oleracea	Gen	0	4	8	0	0	2	1	1	1	1	3	2	15	1	0	0	0	0	0	0	0	1	5	1	0	0	0	0	0	0	0	0	0	0	0	0	0	1	0	1	0	0	0	0	0	0
Noctuidae	Lacanobia	thalassina	Gen	12	7	2	5	12	26	1	0	24	7	16	2	16	6	3	1	8	4	25	1	3	15	11	6	1	0	8	33	3	9	2	11	5	0	3	0	2	0	3	29	0	0	5	11	4	7
Noctuidae	Lacanobia	contigua	Gen	0	0	0	0	0	0	0	0	1	0	1	0	0	1	0	0	0	0	0	0	0	0	0	0	0	0	1	0	3	0	0	0	0	0	0	0	1	0	0	0	0	0	6	1	0	0
Noctuidae	Lacanobia	suasa	Gen	0	2	1	2	0	22	1	1	0	2	8	10	39	0	0	0	0	0	4	0	0	0	1	3	0	3	0	3	2	1	0	0	1	0	0	0	0	1	6	11	0	0	0	1	14	8
Noctuidae	Hada	plebeja	Gen	0	0	0	0	3	7	1	0	0	0	0	1	0	8	0	0	1	1	0	0	0	0	0	0	3	0	0	10	1	2	2	0	0	4	0	4	0	0	24	9	0	0	0	12	0	0
Noctuidae	Sideridis	rivularis	Gen	0	0	0	0	0	0	1	0	2	0	0	0	0	0	0	0	0	0	0	0	0	0	0	0	0	0	0	4	0	1	1	0	0	0	0	0	0	0	0	2	0	0	4	0	2	0
Noctuidae	Hadena	perplexa	Gen	0	0	0	0	0	0	0	0	0	0	1	0	0	0	0	0	0	0	0	0	0	0	0	0	0	0	0	1	0	1	0	0	0	0	0	0	0	0	0	0	0	0	13	1	0	0
Noctuidae	Heliophobus	reticulata	Gen	0	0	0	0	0	0	0	0	0	0	0	0	0	3	0	0	0	0	0	0	0	0	0	0	0	0	0	0	0	2	0	0	0	0	0	0	0	0	2	4	0	0	3	1	0	0
Noctuidae	Melanchra	persicariae	Gen	0	3	2	6	3	3	0	0	10	5	4	4	3	1	5	2	1	0	3	9	1	7	5	8	0	4	1	4	3	10	8	3	8	0	3	0	0	0	0	32	0	0	3	0	14	1
Noctuidae	Melanchra	pisi	Gen	0	0	0	0	1	1	0	0	0	0	0	0	4	1	0	0	0	1	0	0	0	0	0	0	0	0	6	0	0	4	3	1	0	0	5	0	0	1	1	2	0	0	28	7	0	0
Noctuidae	Mamestra	brassicae	Gen	1	1	1	0	0	1	0	0	0	0	28	3	5	1	0	0	0	0	19	0	0	0	0	0	0	1	0	1	3	5	0	0	1	0	0	0	0	33	1	2	0	0	1	0	8	20
Noctuidae	Papestra	biren	Gen	0	0	0	0	0	0	0	0	0	0	0	0	0	0	0	0	0	0	0	0	0	0	0	0	0	0	15	0	0	0	0	0	0	1	0	1	9	0	15	0	0	0	0	0	0	0
Noctuidae	Polia	bombycina	Gen	0	0	0	1	0	0	0	0	0	0	0	0	0	0	0	0	0	0	0	0	0	0	0	0	0	0	0	0	0	0	0	14	0	0	0	0	0	2	2	6	0	0	2	21	0	0
Noctuidae	Polia	hepatica	Gen	0	1	2	0	2	0	0	0	0	0	0	0	0	0	0	0	0	2	0	0	0	0	0	0	0	0	1	0	0	0	0	2	0	0	0	0	0	0	0	0	0	0	1	2	0	0
Noctuidae	Polia	nebulosa	Gen	4	2	0	2	0	1	0	0	18	0	3	5	27	10	0	0	0	0	6	0	8	25	31	10	0	0	0	1	0	23	0	8	3	0	0	0	0	1	0	23	0	0	5	0	3	0
Noctuidae	Mythimna	turca	Gen	0	0	0	0	0	0	2	0	0	27	0	84	795	1	7	0	0	0	1	0	0	0	62	252	0	0	0	0	0	0	0	0	0	0	0	0	0	0	0	0	0	17	0	0	253	229
Noctuidae	Mythimna	conigera	Gen	0	1	0	0	0	32	23	3	0	3	15	0	4	0	14	0	0	0	0	0	0	0	0	0	0	0	1	3	3	1	0	2	3	0	1	0	0	0	0	37	0	0	3	0	0	0
Noctuidae	Mythimna	ferrago	Gen	6	3	5	2	6	31	4	3	4	6	22	0	4	21	11	7	0	0	1	1	0	1	31	10	1	6	0	6	13	8	3	3	22	1	3	0	0	38	40	22	0	0	22	0	0	0
Noctuidae	Mythimna	albipuncta	Gen	18	21	15	0	8	34	0	0	0	2	3	5	14	9	0	0	0	0	0	0	0	0	4	0	1	0	0	1	0	0	1	0	0	0	0	0	0	1	0	5	0	1	0	0	1	7
Noctuidae	Mythimna	pudorina	Gen	0	1	0	0	0	1	0	0	1	10	0	17	26	1	0	1	0	0	0	0	0	0	12	0	0	0	0	0	0	0	0	0	0	0	1	0	0	0	0	0	0	0	0	0	0	0
Noctuidae	Mythimna	straminea	Spec	0	0	0	0	0	0	0	0	0	0	0	5	25	25	0	25	0	0	0	0	0	1	0	0	0	0	0	0	0	0	0	0	0	0	0	0	0	0	0	0	0	1	0	0	0	0
Noctuidae	Mythimna	impura	Gen	0	4	23	0	0	5	6	6	1	36	6	26	18	15	54	11	0	3	1	3	1	0	27	18	0	0	5	0	2	1	3	2	2	0	1	0	0	0	0	41	0	12	0	8	36	33
Noctuidae	Mythimna	pallens	Gen	7	19	12	0	0	30	2	1	3	14	20	14	49	4	0	1	0	0	0	0	0	0	5	6	1	7	2	1	8	9	3	0	2	1	1	0	0	0	0	13	0	1	0	0	1	2
Noctuidae	Mythimna	obsoleta	Gen	0	0	0	0	0	0	0	0	0	1	0	22	109	0	0	0	0	0	0	0	0	8	8	2	0	1	0	0	0	0	0	0	0	0	0	0	0	0	0	0	0	0	0	0	0	0
Noctuidae	Mythimna	comma	Gen	0	0	0	0	0	0	0	0	0	0	0	0	0	0	0	0	0	0	0	0	0	0	0	0	0	0	2	0	0	2	1	5	0	3	0	1	0	0	0	0	0	0	0	0	0	0
Noctuidae	Mythimna	l-album	Gen	3	0	0	0	0	3	0	0	0	0	2	1	0	0	0	0	0	0	0	0	0	0	0	0	0	0	0	0	0	0	0	0	0	0	0	0	0	0	0	1	0	0	0	0	0	0
Noctuidae	Mythimna	sicula	Gen	0	0	0	0	0	0	0	0	0	0	0	0	0	0	0	0	0	0	0	0	0	0	0	0	0	0	0	0	0	0	0	0	1	0	0	0	0	0	0	22	0	0	0	0	0	0
Noctuidae	Mythimna	scirpi	Gen	0	0	0	0	0	0	0	1	0	0	0	0	0	0	0	0	0	0	0	0	0	0	0	0	0	0	1	0	0	2	2	0	0	0	1	2	1	0	0	0	0	0	0	0	0	0
Noctuidae	Orthosia	incerta	Gen	2	1	0	1	3	1	3	0	4	9	2	1	3	0	0	0	0	0	2	0	0	0	2	0	4	4	1	47	13	11	3	0	33	5	6	3	0	0	0	1	0	4	0	0	0	0
Noctuidae	Orthosia	gothica	Gen	0	21	4	3	4	3	4	4	8	15	7	0	4	0	0	0	0	0	5	0	0	0	6	0	12	6	8	47	21	10	15	9	7	15	20	14	1	0	231	5	0	8	0	0	0	0
Noctuidae	Orthosia	cruda	Gen	1	0	0	1	2	6	20	15	0	52	7	0	0	0	0	5	0	0	73	0	0	0	7	6	6	20	0	44	30	0	0	0	30	0	0	0	0	0	0	0	0	2	0	0	0	0
Noctuidae	Orthosia	miniosa	Gen	0	0	0	0	0	0	0	0	0	0	0	0	0	0	0	0	0	0	0	0	0	0	0	0	1	0	0	0	0	0	0	0	0	0	0	0	0	0	0	0	0	0	0	0	0	0
Noctuidae	Orthosia	opima	Gen	0	0	0	0	0	0	1	0	0	0	0	0	0	0	0	0	0	0	0	0	0	0	0	0	0	0	0	0	0	0	0	0	0	1	0	0	0	0	0	0	0	0	0	0	0	0
Noctuidae	Orthosia	populeti	Gen	0	0	0	0	0	0	0	1	0	0	0	0	0	0	0	0	0	0	0	0	0	0	2	0	0	1	0	6	6	0	0	0	0	0	1	0	0	0	0	0	0	1	0	0	0	0
Noctuidae	Orthosia	cerasi	Gen	1	0	0	1	2	2	1	1	3	1	0	0	1	0	0	0	0	0	6	0	0	0	1	5	17	95	0	111	28	11	20	2	182	6	3	6	0	0	0	12	0	4	0	0	0	0
Noctuidae	Orthosia	gracilis	Gen	1	0	0	0	1	1	2	0	0	0	0	0	0	0	0	0	0	0	0	0	0	0	1	0	1	0	0	8	2	0	2	0	1	0	0	0	0	0	0	1	0	3	0	0	0	0
Noctuidae	Perigrapha	munda	Gen	0	1	0	0	1	1	4	0	0	5	1	0	0	0	0	0	0	0	2	0	0	0	0	0	5	3	0	12	0	0	0	0	47	3	0	0	0	0	0	0	0	2	0	0	0	0
Noctuidae	Panolis	flammea	Gen	0	11	0	3	9	0	0	0	1	0	0	0	0	0	0	0	0	0	0	0	0	0	0	0	0	6	0	5	0	0	0	0	1	0	0	0	0	0	0	8	0	0	0	0	0	0
Noctuidae	Egira	conspicillaris	Gen	0	0	0	0	0	1	0	0	0	0	0	0	0	0	0	0	0	0	0	0	0	0	0	0	0	0	0	0	0	0	0	0	0	0	0	0	0	0	0	1	0	0	0	0	0	0
Noctuidae	Cerapteryx	graminis	Gen	0	0	0	0	0	0	0	0	0	1	0	0	0	0	0	0	0	0	0	0	0	0	0	0	0	0	13	0	1	15	4	11	0	5	0	8	1	0	1	2	0	0	0	8	0	0
Noctuidae	Tholera	cespitis	Gen	0	0	0	0	0	0	0	0	0	2	8	1	0	4	0	0	0	0	0	0	0	0	0	0	0	0	0	0	0	0	0	0	5	0	0	0	0	0	0	0	0	0	3	0	0	0
Noctuidae	Tholera	decimalis	Gen	0	0	0	0	0	1	0	0	0	3	0	2	0	8	0	0	0	0	0	0	0	0	1	0	0	0	0	0	1	0	0	0	0	0	0	0	0	0	0	0	0	0	0	0	0	0
Noctuidae	Polia	sagittigera	Gen	0	0	1	0	0	0	0	0	2	0	0	0	0	0	0	0	0	0	0	0	0	0	0	0	0	0	0	1	0	0	0	0	0	5	1	0	0	0	0	2	0	0	19	107	0	0
Noctuidae	Axylia	putris	Gen	1	3	4	0	1	6	0	0	0	7	7	39	169	1	0	1	0	0	5	0	3	24	23	9	0	0	0	1	0	3	0	0	1	1	1	0	0	0	0	43	0	4	10	0	6	0
Noctuidae	Ochropleura	plecta	Gen	4	25	18	5	29	61	83	51	43	26	73	199	265	11	2	7	3	4	37	0	1	7	125	41	8	17	6	21	24	23	5	10	35	4	16	3	4	11	67	50	0	10	36	3	48	19
Noctuidae	Diarsia	mendica	Gen	34	11	5	32	22	9	0	0	29	1	4	3	22	230	3	23	22	29	37	0	18	8	30	4	14	1	14	39	3	9	8	49	3	8	4	0	15	0	3	31	0	0	107	46	2	0
Noctuidae	Diarsia	brunnea	Gen	27	36	62	27	93	37	11	18	42	37	112	9	13	53	53	70	21	10	26	32	16	6	71	20	10	12	5	31	13	36	22	15	39	4	21	0	10	19	0	75	0	12	53	0	11	1
Noctuidae	Diarsia	rubi	Gen	0	0	1	0	0	3	0	0	2	0	0	8	23	3	0	0	0	0	0	0	0	1	0	0	0	0	0	0	0	0	0	0	0	0	0	0	0	0	0	1	0	0	0	0	3	3
Noctuidae	Noctua	pronuba	Gen	119	21	32	25	39	46	13	15	39	23	28	47	123	14	12	21	18	6	33	11	23	9	113	38	1	2	5	33	5	8	6	13	133	2	6	2	4	140	23	24	1	5	20	28	6	7
Noctuidae	Noctua	comes	Gen	19	4	8	3	9	27	2	5	8	12	8	3	7	7	4	11	0	0	2	0	1	1	8	0	0	1	0	33	1	2	4	0	18	1	2	0	0	139	37	1	0	0	4	3	0	0
Noctuidae	Noctua	fimbriata	Gen	9	14	18	1	12	15	0	1	4	16	14	3	2	7	4	7	0	0	0	2	0	0	17	3	0	0	2	0	3	0	0	0	11	2	0	0	0	48	6	0	0	0	1	0	0	2
Noctuidae	Noctua	janthina	Gen	5	6	5	1	0	13	0	1	4	4	14	6	31	1	0	5	3	0	3	6	0	0	7	23	2	1	0	6	10	2	0	1	17	0	9	0	0	9	0	4	0	2	0	0	3	3
Noctuidae	Noctua	janthe	Gen	3	2	7	0	15	40	6	3	2	22	1	6	0	1	2	4	0	0	0	0	0	0	0	0	0	0	0	1	1	0	0	0	2	0	0	0	0	17	0	0	0	0	0	0	0	0
Noctuidae	Noctua	interjecta	Gen	0	0	0	0	1	13	0	7	0	2	2	0	0	0	0	0	0	0	0	0	0	0	0	0	0	1	0	0	0	0	0	0	0	0	0	0	0	0	0	1	0	0	0	0	0	0
Noctuidae	Lycophotia	porphyrea	Spec	0	23	73	0	0	0	0	0	0	0	0	0	0	0	0	0	0	80	0	0	0	0	0	0	0	0	28	0	1	1	1	0	0	0	0	0	1	1	51	0	0	0	346	194	0	0
Noctuidae	Eugnorisma	glareosa	Gen	0	1	0	0	1	0	0	0	0	0	0	0	0	0	0	0	0	0	0	0	0	0	0	0	0	0	0	0	0	0	0	0	1	0	0	0	0	0	0	0	0	0	0	0	0	0
Noctuidae	Eurois	occulta	Gen	0	3	12	0	0	0	0	0	0	0	0	1	0	0	0	0	13	14	1	0	0	0	0	0	0	0	5	0	1	4	0	32	0	1	0	0	2	0	0	0	0	0	16	22	0	0
Noctuidae	Opigena	polygona	Gen	2	1	0	0	0	2	0	2	0	2	22	0	0	1	0	1	0	0	0	1	0	0	0	0	0	1	1	1	3	0	3	0	1	5	0	0	0	3	1	0	0	0	0	0	0	0
Noctuidae	Graphiphora	augur	Gen	0	0	1	1	0	0	1	0	3	6	1	1	23	0	0	0	0	0	0	0	0	0	0	4	0	0	0	0	0	2	0	3	0	0	0	0	0	0	1	2	0	0	2	0	0	0
Noctuidae	Eugnorisma	depuncta	Gen	0	0	0	0	0	0	0	0	0	0	0	0	0	0	0	0	8	1	0	0	8	3	0	0	0	0	0	2	0	8	0	0	0	0	1	0	0	0	0	0	0	0	4	0	0	0
Noctuidae	Xestia	speciosa	Gen	0	0	0	0	0	0	0	0	0	0	0	0	0	0	0	0	0	3	0	0	0	0	0	0	0	0	0	0	0	0	0	0	0	0	0	0	0	1	16	0	0	0	3	0	0	0
Noctuidae	Xestia	c-nigrum	Gen	104	93	13	1	28	75	11	18	7	17	151	33	174	16	0	7	5	0	12	0	15	8	44	17	15	5	1	11	24	8	3	5	26	1	0	2	0	54	3	13	0	25	23	0	18	9
Noctuidae	Xestia	ditrapezium	Gen	3	6	1	6	11	14	2	3	17	8	37	101	140	42	34	13	9	3	10	13	15	20	47	95	0	0	0	5	3	9	1	0	25	4	6	0	0	1	1	59	0	54	44	1	13	0
Noctuidae	Xestia	triangulum	Gen	8	21	18	15	6	33	13	3	31	15	19	11	125	30	39	38	0	0	13	13	3	18	50	15	2	1	1	8	16	11	0	0	19	1	4	0	0	0	0	160	0	18	4	0	23	19
Noctuidae	Xestia	ashworthii	Gen	0	0	0	0	0	0	0	0	0	0	0	0	0	0	0	0	0	0	0	0	0	0	0	0	0	0	0	0	0	0	0	0	0	0	0	0	0	4	55	0	0	0	47	5	0	0
Noctuidae	Xestia	baja	Gen	6	9	18	0	8	18	10	4	0	16	22	13	4	3	1	9	5	3	1	0	1	0	6	5	1	1	3	8	7	16	6	16	1	1	6	0	0	29	4	5	0	1	1	3	10	1
Noctuidae	Xestia	stigmatica	Gen	1	0	0	1	0	0	3	0	3	13	2	2	0	0	0	4	0	0	0	0	0	4	0	9	1	2	0	18	3	6	15	1	7	7	2	2	0	11	4	0	0	1	1	0	8	0
Noctuidae	Xestia	sexstrigata	Gen	0	0	1	0	0	0	0	0	0	1	0	20	21	0	0	0	0	1	0	0	0	0	1	1	0	0	0	0	1	0	0	1	3	0	0	0	0	0	0	0	0	0	0	0	0	0
Noctuidae	Xestia	xanthographa	Gen	25	15	14	0	7	30	0	0	1	0	1	1	22	1	1	1	0	0	1	0	4	3	5	0	0	0	0	0	1	0	0	0	2	0	0	0	0	1	0	0	0	0	0	0	0	0
Noctuidae	Cerastis	rubricosa	Gen	0	1	0	0	1	1	3	3	0	1	13	0	0	0	0	0	0	0	1	0	0	0	0	0	0	1	1	1	8	3	1	0	3	2	0	12	0	0	41	2	0	0	0	0	0	0
Noctuidae	Cerastis	leucographa	Gen	1	0	0	2	1	1	0	0	1	6	2	0	0	0	0	0	0	0	0	0	0	0	2	5	1	1	0	10	0	3	2	0	3	0	7	1	0	0	2	0	0	0	0	0	0	0
Noctuidae	Naenia	typica	Gen	0	1	1	0	0	1	0	0	0	1	0	1	2	0	0	0	0	0	0	0	0	0	0	0	0	0	0	0	0	0	0	0	0	0	0	0	0	0	0	0	0	1	0	0	0	0
Noctuidae	Anaplectoides	prasina	Gen	5	30	57	8	7	0	0	0	14	3	2	18	43	5	6	6	8	5	27	8	6	7	52	22	0	1	3	4	2	50	9	29	11	1	5	0	2	2	2	1	0	0	27	0	0	0
Noctuidae	Euxoa	nigricans	Gen	0	0	0	1	0	1	0	0	0	0	4	0	3	0	0	0	0	0	0	0	0	0	0	0	0	0	0	0	0	0	0	0	0	0	0	0	0	0	0	0	0	0	0	0	0	0
Noctuidae	Euxoa	nigrofusca	Gen	0	1	0	0	0	1	0	0	0	0	1	0	0	0	0	0	0	0	0	0	0	0	0	0	0	2	0	0	0	0	0	0	0	0	0	0	0	0	0	0	0	0	0	0	0	0
Noctuidae	Euxoa	obelisca	Gen	0	0	0	0	0	0	0	0	0	0	1	0	0	0	0	0	0	0	0	0	0	0	0	0	0	0	0	0	0	0	0	0	0	0	0	0	0	0	0	1	0	0	0	0	0	0
Noctuidae	Agrotis	ipsilon	Gen	0	1	0	0	0	1	0	1	1	1	7	22	12	1	0	3	2	0	3	0	0	0	2	1	2	4	7	5	8	3	1	22	1	0	7	1	0	7	5	1	0	1	1516	157	0	0
Noctuidae	Agrotis	exclamationis	Gen	42	16	18	115	107	86	26	0	190	46	26	7	24	7	32	27	6	3	9	11	20	100	22	22	2	10	1	35	43	2	2	0	16	4	6	1	1	0	0	101	0	4	5	4	28	12
Noctuidae	Agrotis	clavis	Gen	0	0	0	0	0	9	2	0	8	10	2	0	1	0	0	0	0	0	0	0	0	0	0	0	0	0	0	0	18	0	0	0	3	0	0	0	0	0	1	30	0	0	1	0	0	0
Noctuidae	Agrotis	segetum	Gen	5	2	0	2	7	3	0	0	8	3	4	1	2	1	1	1	1	0	0	1	0	0	2	2	3	2	3	7	6	0	0	1	29	0	0	0	0	1	0	0	0	0	10	0	0	1
Pantheidae	Panthea	coenobita	Gen	0	0	1	0	1	0	0	0	0	0	0	0	0	8	0	0	7	21	4	0	0	0	0	0	0	0	12	0	0	7	1	13	2	0	0	0	1	0	1	0	0	0	13	0	0	0
Pantheidae	Colocasia	coryli	Gen	278	10	9	31	158	117	37	25	37	17	1	17	12	102	39	32	1	0	8	127	0	0	7	30	12	2	3	149	1	25	24	21	85	1	5	5	4	0	1	68	0	0	52	3	7	3
Lymantriidae	Lymantria	monacha	Gen	322	25	25	227	168	100	2	126	45	52	36	1	0	8	70	25	1150	48	40	30	3	5	27	4	22	100	3	194	20	34	129	36	81	26	70	10	3	63	4	11	1	3	158	28	47	32
Lymantriidae	Lymantria	dispar	Gen	0	0	0	0	0	5	0	4	0	203	0	0	0	0	0	0	0	0	0	0	0	0	1	0	0	4	0	11	0	0	0	0	0	0	0	0	0	0	0	0	0	0	0	0	12	7
Lymantriidae	Calliteara	pudibunda	Gen	137	27	24	47	89	158	65	33	49	23	14	56	30	56	80	46	0	0	55	140	0	0	35	158	7	30	1	134	3	10	33	21	87	13	55	11	0	5	0	57	0	1	64	14	33	3
Lymantriidae	Orgyia	antiqua	Gen	0	0	0	0	1	1	0	0	0	2	0	0	0	1	0	0	0	0	8	0	4	4	0	0	0	2	0	0	0	1	2	0	8	0	0	0	0	0	0	0	0	0	0	0	1	0
Lymantriidae	Euproctis	similis	Gen	0	0	3	0	0	1	0	0	0	64	0	15	40	0	0	0	0	0	0	0	0	0	174	40	0	0	0	0	0	0	0	0	0	0	0	0	0	0	0	0	0	128	0	0	44	102
Lymantriidae	Leucoma	salicis	Gen	0	0	0	0	0	0	0	0	0	5	0	3	4	0	0	0	0	0	0	0	0	0	0	0	0	0	0	0	0	0	0	0	0	0	0	0	0	0	0	0	0	0	0	0	0	0
Lymantriidae	Arctornis	l-nigrum	Gen	1	0	0	1	0	0	0	1	7	36	8	2	0	6	25	111	0	0	11	18	0	3	2	4	8	0	0	5	0	1	0	0	5	0	0	0	0	0	0	23	0	0	0	0	0	0
Nolidae	Meganola	strigula	Gen	0	0	0	0	8	1	0	0	0	11	0	0	1	38	0	0	0	0	12	0	0	0	0	0	5	10	0	4	0	0	0	0	0	0	0	0	0	0	0	0	0	0	0	0	0	0
Nolidae	Meganola	albula	Gen	0	0	0	0	0	2	0	0	0	2	28	0	0	0	0	1	0	0	0	0	0	0	0	0	0	0	0	0	0	0	0	0	1	0	0	0	0	0	0	0	0	0	0	0	0	0
Nolidae	Nola	cucullatella	Gen	0	2	0	0	0	0	0	0	0	0	0	0	0	0	0	0	0	0	0	0	0	0	0	0	0	0	0	1	0	0	0	0	0	0	0	0	0	0	0	5	0	0	0	0	0	0
Nolidae	Nola	confusalis	Gen	26	2	0	3	14	10	0	2	3	15	3	0	0	0	0	1	0	0	8	0	0	0	4	1	2	15	0	13	0	2	6	1	13	0	9	0	0	0	0	6	0	0	2	0	10	0
Nolidae	Nycteola	revayana	Spec	5	3	3	0	3	6	0	0	0	4	0	0	0	0	0	2	0	0	0	2	0	0	3	0	1	5	0	2	0	1	0	0	0	0	0	0	0	0	1	0	0	0	0	0	0	1
Nolidae	Bena	bicolorana	Spec	0	0	0	0	0	1	0	0	0	0	0	0	0	0	0	0	0	0	0	0	0	0	0	0	0	0	0	0	0	0	1	0	4	0	0	0	0	0	0	0	0	0	0	0	0	0
Nolidae	Pseudoips	prasinanus	Gen	4	0	0	7	2	8	0	0	45	5	14	13	14	40	4	34	0	0	27	22	2	2	2	5	5	38	0	9	35	11	2	4	49	7	0	1	13	0	1	112	0	0	35	1	1	0
Nolidae	Earias	clorana	Gen	0	0	0	0	0	0	0	0	0	0	0	33	34	0	0	1	0	0	0	0	0	0	3	3	0	0	0	0	0	0	0	0	0	0	0	0	0	0	0	0	0	1	100	0	0	0
Arctiidae	Nudaria	mundana	Gen	0	0	0	0	0	0	0	0	0	0	0	0	0	0	0	0	0	0	0	0	0	0	0	0	0	0	0	1	0	0	0	0	1	0	0	0	0	0	0	5	0	0	0	0	0	0
Arctiidae	Thumatha	senex	Gen	0	7	21	0	0	4	2	0	0	0	1	1	3	0	1	0	0	0	0	0	0	1	0	0	0	0	0	0	0	0	0	0	2	0	0	0	0	0	0	0	0	1	0	0	1	1
Arctiidae	Miltochrista	miniata	Gen	0	1	0	0	0	0	0	0	0	109	0	5	7	0	0	0	0	0	9	0	0	0	0	0	58	0	0	0	0	0	0	0	0	0	0	0	0	77	0	0	0	14	0	0	53	29
Arctiidae	Cybosia	mesomella	Gen	0	6	4	1	1	1	1	3	4	2	0	7	10	0	0	20	0	2	2	0	0	0	5	2	1	1	0	1	0	1	0	0	0	0	0	0	0	0	0	4	0	0	0	8	7	0
Arctiidae	Atolmis	rubricollis	Gen	0	0	0	0	0	0	0	0	0	8	0	5	4	130	0	0	1	0	71	0	0	0	20	2	1	2	0	0	3	5	0	0	0	0	0	0	0	0	0	27	0	9	29	0	0	0
Arctiidae	Lithosia	quadra	Gen	0	0	0	0	0	0	0	0	0	19	0	0	0	0	4	0	0	0	0	0	0	0	0	0	0	0	0	0	0	0	0	0	0	0	0	0	0	0	0	0	0	0	0	0	0	0
Arctiidae	Eilema	depressa	Gen	32	30	23	30	153	155	3	40	166	172	17	0	1	82	80	59	90	51	299	46	30	4	37	11	33	40	3	49	100	32	23	0	140	4	60	0	1	95	0	16	12	37	301	35	21	21
Arctiidae	Eilema	griseola	Gen	0	204	54	0	0	0	0	0	0	0	0	0	0	0	0	0	0	0	0	0	0	0	0	0	0	0	0	0	0	0	0	0	0	0	0	0	0	56	0	0	0	250	0	0	302	233
Arctiidae	Eilema	lurideola	Gen	4	0	2	23	0	61	107	75	24	66	20	0	0	52	41	11	56	51	0	30	0	0	0	0	10	18	3	114	1	27	41	2	37	15	35	0	1	9	47	88	0	0	54	60	0	0
Arctiidae	Eilema	complana	Gen	12	83	150	4	60	44	2	11	15	160	54	0	0	48	44	127	0	14	17	20	0	0	7	0	9	29	1	19	18	19	35	6	7	8	15	1	0	27	1	22	12	2	0	26	14	4
Arctiidae	Eilema	lutarella	Gen	0	0	0	0	0	0	0	3	0	9	10	0	0	1	0	0	0	0	0	1	0	0	0	0	0	2	0	7	0	0	0	0	0	0	6	0	0	0	0	0	0	0	0	0	0	0
Arctiidae	Eilema	sororcula	Gen	2	0	0	1	30	5	7	4	17	55	13	162	23	40	4	32	0	0	227	8	0	0	52	33	0	4	0	1	0	0	0	0	35	0	0	0	0	0	2	103	0	31	54	0	34	1
Arctiidae	Setina	irrorella	Gen	0	0	0	0	0	0	0	0	0	0	0	0	0	0	0	0	0	0	0	0	0	0	0	0	0	0	0	0	0	0	0	0	0	0	0	0	0	29	3	0	7	0	50	8	0	0
Arctiidae	Phragmatobia	fuliginosa	Gen	0	5	4	0	0	36	34	10	0	9	6	20	28	14	0	31	0	0	0	0	0	0	35	4	0	8	2	3	7	0	2	0	32	0	0	0	0	0	0	12	0	9	0	1	12	91
Arctiidae	Parasemia	plantaginis	Gen	0	0	0	0	0	0	0	0	0	0	0	1	0	2	0	0	0	0	0	0	0	0	0	0	1	0	1	0	0	0	0	0	0	0	0	0	0	4	1	0	4	0	1	0	0	0
Arctiidae	Spilosoma	lutea	Gen	1	4	0	0	0	0	2	0	1	5	0	7	277	2	0	0	3	1	0	0	0	7	16	23	1	0	0	1	0	0	1	0	0	0	0	0	0	0	0	2	0	0	0	0	14	11
Arctiidae	Spilosoma	lubricipeda	Gen	14	8	19	6	7	80	31	3	24	26	28	63	162	50	3	15	3	1	8	0	0	0	51	25	3	3	4	18	2	16	9	3	5	1	61	0	2	1	0	21	0	105	13	12	52	27
Arctiidae	Diaphora	mendica	Gen	0	0	0	0	0	0	3	0	0	0	0	0	0	0	0	0	0	0	0	0	0	0	0	1	0	0	0	0	0	0	0	0	0	0	0	0	0	0	0	0	0	0	0	0	0	0
Arctiidae	Diacrisia	sannio	Gen	0	0	0	0	3	0	2	0	1	0	0	1	1	1	0	0	0	10	0	0	1	0	3	0	0	0	5	0	0	1	0	2	0	0	0	0	0	0	0	6	6	0	41	90	0	0
Arctiidae	Arctia	caja	Gen	0	0	0	0	0	7	2	2	1	21	4	20	19	2	3	6	13	3	4	0	0	0	2	6	0	0	0	0	1	3	1	3	0	1	2	0	0	1	1	0	0	1	16	13	59	35
Arctiidae	Callimorpha	dominula	Gen	0	46	43	0	0	0	0	0	0	2	0	0	0	0	0	0	2	0	0	0	0	0	0	0	1	0	0	2	1	1	0	0	2	0	0	0	0	0	0	0	0	0	1	1	0	0
Arctiidae	Euplagia	quadripunctaria	Gen	0	0	0	0	0	1	0	0	0	0	1	0	0	0	0	0	0	0	0	0	0	0	0	0	0	0	0	6	0	0	0	0	0	0	0	0	0	3	0	2	0	0	0	0	0	0
[truncated: 50 more columns]
