# Supplementary material for: The Predictability of Phytophagous Insect Communities: Host Specialists as Habitat Specialists
Source: PLoS One. 2011 Oct 7;6(10):e25986. doi: 10.1371/journal.pone.0025986 (PMC3189246; doi:10.1371/journal.pone.0025986)
Supplement: Table S3 — Environmental raw data used for calculating the climate PCA scores and altitude, as well as coordinates. (XLS) [file pone.0025986.s007.xls]

## Sheet: Tab_S3_Environment
Reserve-Nr.	BIO_1	BIO_2	BIO_3	BIO_4	BIO_5	BIO_6	BIO_7	BIO_8	BIO_9	BIO_10	BIO_11	BIO_12	BIO_13	BIO_14	BIO_15	BIO_16	BIO_17	BIO_18	BIO_19	X	Y	Altitude
1	82	86	32	6634	228	-37	265	166	8	166	-5	697	83	43	21	231	139	231	149	4391490	5476781	462.5
3	88	90	33	6666	239	-33	272	174	14	174	3	648	76	39	22	217	128	217	137	4429000	5493000	292
4	89	90	33	6666	240	-32	272	175	15	175	4	645	76	39	22	216	127	216	135	4430000	5491000	297.5
5	76	85	31	6671	221	-46	267	160	1	160	-12	775	94	47	24	266	151	266	159	4407000	5435000	585
6	83	86	32	6657	228	-38	266	167	8	167	-4	694	83	43	22	232	137	232	146	4398500	5469800	425
7	83	87	32	6666	229	-38	267	167	8	167	-4	689	81	43	20	226	138	226	149	4394378	5488510	380
8	82	85	32	6630	227	-37	264	166	8	166	-4	707	83	45	20	230	143	230	154	4.37528e+06	5.48014e+06	420
10	83	85	32	6605	227	-37	264	166	9	166	-4	706	84	45	21	232	142	232	153	4.37206e+06	5.47456e+06	462.5
11	72	84	31	6654	217	-49	266	156	-3	156	-15	811	98	49	24	279	159	279	167	4414000	5430000	530
12	84	87	32	6675	232	-36	268	169	10	169	-3	673	79	42	19	217	136	217	148	4.3803e+06	5.50045e+06	340
13	85	87	32	6663	232	-36	268	169	10	169	-2	665	78	41	19	214	134	214	145	4.37952e+06	5.50849e+06	370
15	85	85	31	6715	231	-37	268	170	11	170	-3	759	98	43	29	275	135	275	142	4391500	5383300	419
16	86	86	31	6734	232	-38	270	170	11	170	-3	755	98	43	30	274	134	274	141	4401000	5389000	400
17	77	84	32	6588	220	-42	262	160	3	160	-9	784	99	46	28	279	144	279	152	4.37362e+06	5.39513e+06	595
21	80	85	31	6729	226	-42	268	165	5	165	-8	775	99	46	28	278	142	278	149	4408000	5403000	472.5
22	80	85	31	6699	225	-42	267	164	5	164	-8	779	100	46	29	280	142	280	149	4403000	5399000	500
25	67	89	33	6364	206	-59	265	147	-4	147	-16	1025	127	57	30	373	180	373	188	4390400	5289500	787.5
26	66	89	33	6360	206	-60	266	146	-5	146	-17	1026	127	57	30	373	180	373	188	4388000	5290000	807.5
32	79	84	31	6631	224	-42	266	163	6	163	-7	828	106	47	30	300	147	300	154	4.3808e+06	5.36132e+06	527.5
33	80	86	32	6711	226	-42	268	165	5	165	-8	761	96	45	27	270	141	270	149	4408000	5415000	532.5
35	73	90	33	6481	217	-52	269	155	1	155	-11	991	120	55	29	355	176	355	187	4.36477e+06	5.30439e+06	652.5
36	71	90	33	6477	215	-54	269	153	-1	153	-13	1005	122	56	29	361	179	361	190	4.3633e+06	5.30275e+06	650
38	82	85	31	6637	228	-39	267	165	8	165	-5	777	100	44	30	281	138	281	145	4.36644e+06	5.36834e+06	459
39	84	85	31	6691	230	-38	268	168	10	168	-4	762	99	43	30	277	134	277	141	4.36353e+06	5.36927e+06	453.5
40	84	90	33	6604	233	-37	270	169	10	169	-1	635	77	40	22	213	123	213	136	4422000	5524000	280
41	79	90	33	6629	226	-43	269	163	4	163	-7	667	79	41	20	217	134	217	146	4418000	5544000	342.5
43	58	77	30	6507	198	-58	256	141	12	141	-26	835	91	52	17	258	173	258	202	4491000	5543000	767.5
44	81	88	32	6617	226	-42	268	164	5	164	-6	642	76	39	20	211	128	211	139	4437000	5552000	452.5
45	73	87	32	6616	216	-50	266	156	28	156	-14	689	79	41	18	219	141	219	151	4428000	5577000	385
46	72	82	31	6474	213	-44	257	154	27	154	-12	714	79	43	18	226	148	226	164	4467000	5577000	513.5
47	65	80	31	6427	205	-49	254	147	19	147	-18	778	83	48	16	239	164	239	185	4467000	5579000	520
48	68	83	32	6457	209	-49	258	150	23	150	-15	739	83	44	18	233	154	233	166	4450000	5584000	565
49	73	87	32	6548	218	-47	265	156	29	156	-12	740	84	46	18	236	152	236	168	4431000	5533000	455
50	69	81	30	6698	212	-52	264	152	23	152	-19	678	80	39	22	226	131	226	150	4513000	5555000	600.5
51	72	82	31	6438	214	-44	258	154	27	154	-11	724	79	44	17	228	150	228	168	4466000	5561000	437.5
52	63	79	31	6408	203	-51	254	144	18	144	-19	803	85	50	16	244	171	244	194	4470000	5574000	617.5
53	55	76	30	6474	193	-60	253	137	9	137	-29	866	93	54	16	262	182	262	214	4490000	5555000	838.5
55	42	93	33	6654	188	-93	281	125	-4	125	-46	1366	170	76	28	494	255	494	277	4577000	5287000	1248.5
56	23	87	32	6353	161	-107	268	102	-24	102	-60	1365	168	77	26	486	259	486	277	4562000	5277000	1633.5
57	80	87	31	6774	227	-45	272	165	4	165	-10	770	97	45	27	274	143	274	149	4432000	5413000	472.5
59	52	91	32	6692	196	-84	280	134	-25	134	-37	1055	149	54	37	416	174	416	176	4493000	5276000	1100
61	81	89	31	6934	231	-51	282	168	4	168	-11	821	108	43	34	311	139	311	143	4493000	5366000	420.5
63	58	86	32	6416	196	-69	265	138	-26	138	-26	1008	140	51	37	392	163	392	163	4434000	5257000	1044
65	20	72	30	5866	143	-92	235	93	-54	93	-54	1191	153	69	28	427	224	427	224	4422000	5264000	890
66	84	88	31	6821	233	-44	277	169	8	169	-7	743	97	41	31	275	130	275	135	4470000	5397000	364
67	84	88	31	6830	234	-43	277	170	8	170	-6	743	97	41	31	275	130	275	135	4469000	5396000	364.5
69	81	84	31	6575	223	-42	265	163	7	163	-5	921	119	52	32	341	160	341	165	4418000	5335000	580
71	57	96	33	6802	206	-83	289	141	-21	141	-34	1130	152	59	34	435	191	435	199	4534000	5285000	1080
73	24	75	30	5964	151	-92	243	98	-52	98	-52	1123	150	62	31	415	198	415	198	4437000	5255000	1620
75	80	89	32	6796	228	-49	277	165	4	165	-9	900	120	48	34	342	152	342	155	4467000	5343000	489.5
76	86	98	33	7048	240	-55	295	173	8	173	-8	948	127	48	36	371	152	371	155	4502000	5296000	466
77	86	87	31	6819	234	-40	274	171	10	171	-5	747	97	43	29	271	134	271	140	4430000	5400000	385
78	75	83	32	6449	213	-46	259	156	3	156	-9	1025	131	56	33	384	176	384	179	4421000	5300000	746
81	78	87	32	6677	223	-48	271	162	4	162	-9	966	127	52	34	367	164	367	167	4453000	5322000	595
84	78	88	32	6749	224	-51	275	162	2	162	-11	970	128	52	35	371	164	371	167	4462000	5321000	570
85	80	89	32	6767	226	-50	276	165	5	165	-9	969	127	51	35	372	161	372	164	4458000	5312000	566
86	82	90	32	6811	229	-50	279	167	6	167	-8	965	127	50	35	372	160	372	163	4460000	5307000	584.5
87	34	78	30	6552	172	-88	260	117	-14	117	-51	1222	129	74	18	361	251	361	319	4582000	5442000	1172.5
89	39	80	30	6648	178	-85	263	123	-9	123	-47	1167	125	71	18	350	238	350	301	4584000	5441000	1165
90	73	83	30	6975	221	-55	276	160	27	160	-20	724	87	42	25	254	134	254	152	4513000	5453000	454
91	75	83	30	7009	223	-53	276	162	29	162	-18	708	85	41	25	249	131	249	147	4511000	5452000	460
94	68	93	32	7012	219	-68	287	155	21	155	-25	978	113	61	21	312	192	312	241	4601200	5413100	555
95	69	92	31	7034	220	-68	288	156	22	156	-25	958	111	60	21	307	187	307	235	4599700	5417000	565
100	84	87	31	6944	235	-44	279	171	6	171	-8	701	89	39	30	256	126	256	133	4487000	5418000	382.5
101	80	86	31	6918	230	-47	277	166	3	166	-11	721	90	41	28	260	133	260	139	4488000	5421000	395
104	57	90	32	6868	205	-75	280	143	10	143	-34	1049	122	65	21	341	208	341	254	4.62642e+06	5.41705e+06	832.5
105	65	80	30	6685	208	-56	264	149	19	149	-23	722	85	42	21	240	138	240	162	4512000	5535000	651
106	66	82	29	6942	212	-62	274	153	18	153	-26	763	93	45	24	262	142	262	167	4536000	5469000	653
107	30	82	31	6523	168	-94	262	112	-18	112	-55	1328	148	80	21	425	269	425	329	4.635e+06	5.40497e+06	1226
111	65	82	30	6899	211	-61	272	152	17	152	-26	725	90	42	25	252	133	252	156	4538000	5490000	741.5
116	70	91	33	6589	220	-54	274	153	25	153	-16	911	95	54	14	260	191	260	219	4.35079e+06	5.58197e+06	680
117	71	91	33	6593	221	-51	272	154	26	154	-15	871	92	51	14	252	181	252	206	4.35141e+06	5.57888e+06	710
118	78	91	33	6660	227	-45	272	163	34	163	-9	667	76	40	17	206	136	206	149	4.39076e+06	5.56659e+06	412.5
119	77	90	33	6665	225	-45	270	162	33	162	-9	680	79	42	18	216	139	216	151	4407000	5549000	460
120	80	89	32	6666	229	-41	270	165	36	165	-7	690	80	43	18	218	142	218	155	4.38989e+06	5.52653e+06	407.5
121	80	89	32	6669	228	-42	270	164	5	164	-7	693	80	43	18	219	143	219	155	4392174	5526131	377.5
122	73	91	33	6608	223	-50	273	157	28	157	-13	841	90	50	14	245	175	245	198	4.35224e+06	5.57445e+06	655
123	68	92	34	6456	216	-52	268	150	23	150	-16	861	91	52	14	246	180	246	207	4.36566e+06	5.59693e+06	610
124	69	92	34	6488	218	-52	270	151	24	151	-15	853	90	51	14	245	178	245	204	4.36402e+06	5.59369e+06	625
125	67	92	34	6521	216	-54	270	150	22	150	-17	905	94	54	14	256	190	256	219	4.36468e+06	5.59767e+06	680
126	65	92	33	6574	216	-57	273	134	20	149	-20	976	99	58	13	273	206	273	239	4.36277e+06	5.59975e+06	776
129	83	88	32	6561	227	-40	267	165	8	165	-4	716	81	43	17	219	145	219	159	4.33337e+06	5.5659e+06	360
130	79	87	32	6536	223	-43	266	161	36	161	-7	781	85	48	15	233	162	233	179	4.32584e+06	5.5654e+06	466.5
131	82	92	33	6690	234	-42	276	167	7	167	-5	663	76	40	17	204	135	204	148	4.36975e+06	5.56693e+06	331.5
132	83	93	33	6689	235	-41	276	168	8	168	-4	650	75	39	17	201	132	201	144	4.3704e+06	5.56561e+06	323.5
133	85	87	32	6538	230	-35	265	167	11	167	0	746	83	47	16	228	155	228	168	4.31763e+06	5.53549e+06	449.5
134	81	91	33	6700	232	-42	274	166	6	166	-6	659	76	40	17	205	135	205	146	4.38364e+06	5.55647e+06	362.5
135	82	92	33	6683	233	-41	274	167	7	167	-5	655	75	39	17	202	134	202	145	4.37681e+06	5.55824e+06	347.5
138	77	85	30	7054	227	-52	279	165	31	165	-17	681	84	39	27	242	123	242	141	4529000	5460000	408.5
144	58	82	30	6856	203	-69	272	144	10	144	-32	861	102	52	22	285	164	285	199	4556000	5466000	732.5
146	70	83	30	6919	217	-57	274	157	23	157	-21	663	84	37	27	237	118	237	137	4535000	5502000	674
148	83	87	32	6704	232	-39	271	169	39	169	-4	687	80	41	23	233	135	233	145	4452000	5477000	410
154	56	96	33	6791	206	-83	289	140	-21	140	-34	1190	157	63	32	451	206	451	217	4550000	5284000	1222
155	82	98	33	6988	235	-59	294	169	4	169	-11	1039	138	53	35	401	172	401	176	4538000	5302000	520
160	77	86	31	6765	225	-47	272	163	2	163	-11	750	92	44	26	263	144	263	151	4458758	5435587	475.5
161	84	87	32	6524	228	-37	265	166	41	166	-1	761	84	48	16	231	159	231	173	4.31428e+06	5.53407e+06	445
